# Supplementary material for: The decision for or against mycoparasitic attack by Trichoderma spp. is taken already at a distance in a prey-specific manner and benefits plant-beneficial interactions
Source: Fungal Biol Biotechnol. 2024 Sep 9;11:14. doi: 10.1186/s40694-024-00183-4 (PMC11384713; doi:10.1186/s40694-024-00183-4)
Supplement: Supplementary file 2 — Additional file 2. [file 40694_2024_183_MOESM2_ESM.xlsx]

## Sheet: Table S1-1
Table S1-1: DEGs identified in T. harzianum during interaction with L. bicolor during MC (three days).
Gene_ID	UniProt entry	Protein name	Lenght	baseMean	log2FoldChange	lfcSE	pvalue	padj
M431DRAFT_102504	A0A2T3ZRA1_TRIHA	Feruloyl esterase C (EC 3.1.1.73) (Ferulic acid esterase C)	344	3192.95	-0.625153	0.180886	2.21021e-05	0.00384576
M431DRAFT_103277	A0A2T4ASQ6_TRIHA	Peptidase A1 domain-containing protein	454	5438.82	0.446308	0.139203	6.74249e-05	0.0078965
M431DRAFT_113113	A0A2T4AE15_TRIHA	Terpene synthase	322	1861.37	-0.883554	0.230374	5.53578e-06	0.00140766
M431DRAFT_119054	A0A2T4A8D2_TRIHA	Calcium uniporter protein	478	455.109	0.82672	0.223272	8.76954e-06	0.00190737
M431DRAFT_125065	A0A2T3ZZG1_TRIHA	AAA+ ATPase domain-containing protein	1156	469.422	-0.402462	0.128378	9.05981e-05	0.00930034
M431DRAFT_125546	A0A2T3ZYF6_TRIHA	FAD/NAD(P)-binding domain-containing protein	617	225.485	-0.644743	0.157026	1.91057e-06	0.000831096
M431DRAFT_126634	A0A2T3ZWY1_TRIHA	Pyruvate decarboxylase	576	8710.72	0.674571	0.182951	1.11914e-05	0.00223461
M431DRAFT_128325	A0A2T3ZUI5_TRIHA	feruloyl esterase (EC 3.1.1.73)	318	711.422	-0.386568	0.0987806	5.48158e-06	0.00140766
M431DRAFT_136485	A0A2T4AKQ5_TRIHA	F-box domain-containing protein	670	515.032	-0.390325	0.125681	9.96861e-05	0.00987136
M431DRAFT_145969	A0A2T4A7S9_TRIHA	Zn(2)-C6 fungal-type domain-containing protein	739	128.517	0.570243	0.149184	6.40783e-06	0.00153034
M431DRAFT_147959	A0A2T4A4Y6_TRIHA	Hydrophobin	100	200.345	-1.32679	0.282974	1.14236e-07	7.72998e-05
M431DRAFT_151816	A0A2T4A0F9_TRIHA	Heterokaryon incompatibility domain-containing protein	660	402.805	0.585246	0.122446	9.05577e-08	6.48819e-05
M431DRAFT_153694	A0A2T3ZXE2_TRIHA	ribonuclease T2 (EC 4.6.1.19)	406	2043.86	-0.846579	0.169766	2.80661e-08	3.79828e-05
M431DRAFT_155394	A0A2T3ZUU7_TRIHA	Rhodopsin domain-containing protein	346	149.426	-0.939905	0.301678	6.95774e-05	0.00802763
M431DRAFT_156095	A0A2T3ZTL9_TRIHA	Major facilitator superfamily (MFS) profile domain-containing protein	526	335.891	-0.36643	0.0924797	4.65226e-06	0.00134915
M431DRAFT_17842	A0A2T4A7Y7_TRIHA	FAD-binding PCMH-type domain-containing protein	574	1101.9	-0.538737	0.171974	7.36958e-05	0.00838892
M431DRAFT_183965	A0A2T4AU41_TRIHA	Ig-like domain-containing protein	378	950.197	-1.08317	0.142345	1.33422e-15	5.41692e-12
M431DRAFT_198351	A0A2T4AUY6_TRIHA	Golgi apparatus membrane protein TVP15	130	2933.7	0.199215	0.0574102	6.98628e-05	0.00802763
M431DRAFT_217221	A0A2T4A626_TRIHA	TLC domain-containing protein	467	2720.29	-0.284134	0.0714542	5.54745e-06	0.00140766
M431DRAFT_240842	A0A2T4A2U2_TRIHA	BAR domain-containing protein	261	2401.86	0.33649	0.0962923	3.14394e-05	0.0046699
M431DRAFT_2493	A0A2T4AK95_TRIHA	SLC26A/SulP transporter domain-containing protein	447	240.593	0.615777	0.152915	2.64861e-06	0.00100813
M431DRAFT_269309	A0A2T3ZYV4_TRIHA	Uncharacterized protein	133	144.809	0.519182	0.139492	9.31675e-06	0.00197325
M431DRAFT_303943	A0A2T4AQV2_TRIHA	Amidohydrolase-related domain-containing protein	378	2189.82	-0.297388	0.0890847	6.15023e-05	0.00727279
M431DRAFT_3176	A0A2T4AM78_TRIHA	Hydrophobin	102	148.833	-1.1258	0.348625	4.4283e-05	0.00569473
M431DRAFT_321753	A0A2T3ZVL8_TRIHA	PH domain-containing protein	274	320.179	0.669365	0.195932	2.66059e-05	0.00424296
M431DRAFT_334779	A0A2T3ZTA9_TRIHA	SSD domain-containing protein	1280	2233.57	0.326973	0.0942282	3.49081e-05	0.00485843
M431DRAFT_366744	A0A2T3ZSL2_TRIHA	Heterokaryon incompatibility domain-containing protein	354	221.428	-0.545244	0.176917	8.83402e-05	0.00930034
M431DRAFT_38010	A0A2T4A6U3_TRIHA	Stress response RCI peptide	100	78.2989	0.738271	0.221927	3.55009e-05	0.00485843
M431DRAFT_388979	A0A2T4AIM5_TRIHA	Type 1 phosphatases regulator	159	570.446	0.404723	0.129153	9.08285e-05	0.00930034
M431DRAFT_41132	A0A2T4ATM3_TRIHA	ribonuclease T1 (EC 4.6.1.24)	103	766.65	-0.704491	0.109469	6.44977e-12	1.57116e-08
M431DRAFT_415558	A0A2T4AG28_TRIHA	Uncharacterized protein	611	1225.63	0.224897	0.060598	2.26491e-05	0.00388544
M431DRAFT_437338	A0A2T4ADI4_TRIHA	Endoplasmic reticulum transmembrane protein	213	4258.48	0.215096	0.0425358	6.524e-08	5.29748e-05
M431DRAFT_468260	A0A2T4A6J4_TRIHA	Transmembrane protein	72	68.5738	1.05025	0.32506	4.4417e-05	0.00569473
M431DRAFT_470148	A0A2T4A6M8_TRIHA	HIG1 domain-containing protein	111	502.75	0.506767	0.157504	5.83464e-05	0.00710659
M431DRAFT_479478	A0A2T4ALG5_TRIHA	Amino acid permease/ SLC12A domain-containing protein	1305	204.544	1.31374	0.419113	5.91815e-05	0.00712574
M431DRAFT_482068	A0A2T4ACR7_TRIHA	Uncharacterized protein	1532	52.5521	-1.0658	0.35062	8.6546e-05	0.00930034
M431DRAFT_482077	A0A2T4AD05_TRIHA	Uncharacterized protein	291	456.098	0.339821	0.0907122	1.31089e-05	0.00253438
M431DRAFT_484635	A0A2T4A3L2_TRIHA	Uncharacterized protein	429	25.9675	-1.31152	0.412698	5.28316e-05	0.00656621
M431DRAFT_485370	A0A2T4A0Q9_TRIHA	N-acetyltransferase domain-containing protein	242	299.902	0.566506	0.115112	4.52775e-08	4.56336e-05
M431DRAFT_485860	A0A2T4A0A3_TRIHA	Carbohydrate kinase FGGY C-terminal domain-containing protein	600	3608.06	-0.199219	0.0580697	7.85053e-05	0.00877242
M431DRAFT_486176	A0A2T3ZZH9_TRIHA	Deacetylase sirtuin-type domain-containing protein	401	207.193	0.482716	0.097962	4.87059e-08	4.56336e-05
M431DRAFT_486469	A0A2T3ZYX8_TRIHA	amidase (EC 3.5.1.4)	564	336.109	-0.366093	0.0965499	9.39642e-06	0.00197325
M431DRAFT_486976	A0A2T3ZW78_TRIHA	Thioredoxin domain-containing protein	121	1498.45	0.296477	0.0826465	2.52841e-05	0.00421863
M431DRAFT_487625	A0A2T3ZU94_TRIHA	Major facilitator superfamily (MFS) profile domain-containing protein	574	376.062	1.36194	0.245759	1.38404e-09	2.40822e-06
M431DRAFT_487861	A0A2T3ZTY4_TRIHA	MARVEL domain-containing protein	151	1110.24	0.553525	0.18043	9.40384e-05	0.00946601
M431DRAFT_488374	A0A2T3ZSA1_TRIHA	Lytic polysaccharide monooxygenase	248	10523.8	-0.78757	0.162691	6.46571e-08	5.29748e-05
M431DRAFT_490165	A0A2T4ANE6_TRIHA	Riboflavin kinase (EC 2.7.1.26) (Flavin mononucleotide kinase 1)	508	161.124	0.506879	0.149993	3.44073e-05	0.00485843
M431DRAFT_492896	A0A2T4AHC9_TRIHA	Cytochrome P450	543	993.233	-0.711377	0.14462	4.0839e-08	4.52199e-05
M431DRAFT_493728	A0A2T4AED8_TRIHA	NYN domain-containing protein	436	1056.38	0.283569	0.0825771	4.63575e-05	0.00588161
M431DRAFT_497910	A0A2T4A3T9_TRIHA	Transporter	563	325.482	0.558543	0.138851	2.82288e-06	0.0010419
M431DRAFT_498611	A0A2T4A2R6_TRIHA	Chalcone isomerase domain-containing protein	383	1450.82	0.422016	0.107912	6.12719e-06	0.00149258
M431DRAFT_499017	A0A2T4A1P4_TRIHA	ABC transporter domain-containing protein	1439	801.053	1.41775	0.322752	4.88651e-07	0.000258772
M431DRAFT_501149	A0A2T3ZUF2_TRIHA	Cysteine-rich transmembrane CYSTM domain-containing protein	74	197.912	0.59303	0.152838	4.86551e-06	0.00137818
M431DRAFT_501474	A0A2T3ZTB2_TRIHA	Uncharacterized protein	417	1044.43	0.555614	0.163507	2.9596e-05	0.00445036
M431DRAFT_502727	A0A2T4AU55_TRIHA	Sulfotransferase domain-containing protein	233	25.4424	-1.32606	0.338635	3.97535e-06	0.00130864
M431DRAFT_502809	A0A2T4AUC7_TRIHA	Uncharacterized protein	153	1142.18	0.545556	0.174215	7.6277e-05	0.00860235
M431DRAFT_502925	A0A2T4AUM4_TRIHA	CUE domain-containing protein	197	2216.49	0.1758	0.0510555	9.48798e-05	0.00947242
M431DRAFT_503030	A0A2T4AUW7_TRIHA	DUF676 domain-containing protein	1104	1126.1	0.423988	0.0818837	1.38726e-08	2.1121e-05
M431DRAFT_504841	A0A2T4AJM8_TRIHA	PA14 domain-containing protein	318	108.864	-1.02329	0.264124	4.42167e-06	0.00134612
M431DRAFT_505559	A0A2T4ALN0_TRIHA	Uncharacterized protein	709	993.858	0.258151	0.0698491	2.183e-05	0.00384576
M431DRAFT_505877	A0A2T4AMP3_TRIHA	Glycosyltransferase family 4 protein	685	333.604	1.01147	0.300006	2.83792e-05	0.00437543
M431DRAFT_505888	A0A2T4AN86_TRIHA	L-tryptophan decarboxylase PsiD-like domain-containing protein	447	2609.31	1.08251	0.262128	1.58908e-06	0.000719773
M431DRAFT_506192	A0A2T4AH88_TRIHA	Uncharacterized protein	710	834.261	-0.342449	0.0887686	7.64334e-06	0.00175653
M431DRAFT_506645	A0A2T4AJ13_TRIHA	Selenoprotein O	634	767.156	0.317978	0.0760599	2.14639e-06	0.000843323
M431DRAFT_507008	A0A2T4AE13_TRIHA	Cytochrome P450	514	4044.13	-0.942623	0.237952	3.15562e-06	0.00113046
M431DRAFT_508974	A0A2T4AA27_TRIHA	Ecp2 effector protein domain-containing protein	114	8.9334	-0.0536793	0.11207	9.01997e-05	0.00930034
M431DRAFT_509340	A0A2T4AB89_TRIHA	Amidase domain-containing protein	581	25.3799	-1.44639	0.434995	3.26326e-05	0.00478873
M431DRAFT_509509	A0A2T4A7Z3_TRIHA	NACHT domain-containing protein	1466	372.008	-0.699674	0.158738	4.76179e-07	0.000258772
M431DRAFT_510410	A0A2T4A5A7_TRIHA	Stress response RCI peptide	154	2465.01	0.398984	0.0962472	2.03791e-06	0.000831703
M431DRAFT_511570	A0A2T4A100_TRIHA	Mitochondrial outer membrane protein OM14 C-terminal domain-containing protein	132	382.034	0.708824	0.204216	2.16669e-05	0.00384576
M431DRAFT_511645	A0A2T4A0X7_TRIHA	Phosphatidate cytidylyltransferase (EC 2.7.7.41)	460	2077.54	0.248702	0.0747891	8.08346e-05	0.00891043
M431DRAFT_512588	A0A2T3ZYD4_TRIHA	RGS domain-containing protein	576	35.9414	-1.31909	0.396916	3.40742e-05	0.00485843
M431DRAFT_512626	A0A2T3ZYH5_TRIHA	Alpha-acetolactate decarboxylase (EC 4.1.1.5)	239	1001.19	0.490969	0.129724	7.59556e-06	0.00175653
M431DRAFT_513432	A0A2T3ZVU6_TRIHA	Fe2OG dioxygenase domain-containing protein	303	150.509	0.777286	0.228643	2.65574e-05	0.00424296
M431DRAFT_513778	A0A2T3ZTS5_TRIHA	Amino acid transporter transmembrane domain-containing protein	630	1560.83	0.747468	0.228176	4.23004e-05	0.00566175
M431DRAFT_519857	A0A2T4ABT1_TRIHA	Uncharacterized protein	122	12.4357	-1.84778	0.554422	3.5215e-05	0.00485843
M431DRAFT_533839	A0A2T4A186_TRIHA	Uncharacterized protein	1529	408.633	-0.410827	0.118359	2.886e-05	0.00439394
M431DRAFT_535230	A0A2T3ZW94_TRIHA	Cytochrome P450 monooxygenase	510	596.561	-0.803467	0.247372	4.42806e-05	0.00569473
M431DRAFT_535543	A0A2T3ZUJ7_TRIHA	PLAC8-domain-containing protein	141	918.841	-0.51971	0.126836	2.04853e-06	0.000831703
M431DRAFT_546993	A0A2T3ZU59_TRIHA	Uncharacterized protein	2324	127.983	-0.0172083	0.0873402	9.08654e-05	0.00930034
M431DRAFT_63966	A0A2T4A9A1_TRIHA	SMP-30/Gluconolactonase/LRE-like region domain-containing protein	171	104.205	1.13869	0.308543	8.62565e-06	0.00190737
M431DRAFT_71042	A0A2T4ATV4_TRIHA	Uncharacterized protein	360	543.937	-0.77119	0.125295	3.67538e-11	7.46101e-08
M431DRAFT_71613	A0A2T4ASK4_TRIHA	beta-glucosidase (EC 3.2.1.21)	744	12113.3	-0.739091	0.0996663	6.39017e-15	1.94581e-11
M431DRAFT_71980	A0A2T4AW76_TRIHA	Membrane protein TMS1	477	1548.69	0.248098	0.0607325	4.49201e-06	0.00134612
M431DRAFT_7232	A0A2T4A6S9_TRIHA	Uncharacterized protein	336	2066.56	0.276525	0.0816697	5.7669e-05	0.00709504
M431DRAFT_73177	A0A2T4AT35_TRIHA	Carboxylic ester hydrolase (EC 3.1.1.-)	568	172.195	-1.35743	0.286064	8.83863e-08	6.48819e-05
M431DRAFT_74093	A0A2T4APS4_TRIHA	3',5'-cyclic-nucleotide phosphodiesterase	529	159.609	0.471261	0.139287	3.50733e-05	0.00485843
M431DRAFT_74115	A0A2T4APP4_TRIHA	Oxysterol-binding protein	471	1978.99	0.298202	0.0673929	7.92901e-07	0.000402397
M431DRAFT_74923	A0A2T4AR49_TRIHA	Carboxylic ester hydrolase (EC 3.1.1.-)	575	99.8231	-0.767769	0.195914	3.96365e-06	0.00130864
M431DRAFT_75322	A0A2T4AQD1_TRIHA	FAD/NAD(P)-binding domain-containing protein	515	981.51	0.861956	0.281415	8.12034e-05	0.00891043
M431DRAFT_76526	A0A2T4AQD3_TRIHA	TLC domain-containing protein	342	406.128	0.571696	0.123887	2.04056e-07	0.00013081
M431DRAFT_76601	A0A2T4ARS2_TRIHA	Probable acetate kinase (EC 2.7.2.1) (Acetokinase)	417	1623.02	0.419899	0.121325	2.73118e-05	0.00426485
M431DRAFT_78452	A0A2T4ALG4_TRIHA	Amino acid transporter transmembrane domain-containing protein	750	1538.22	0.250603	0.0717149	4.36268e-05	0.00569473
M431DRAFT_79172	A0A2T4AMF1_TRIHA	MARVEL domain-containing protein	169	32.0031	2.15225	0.594089	1.00374e-05	0.00207214
M431DRAFT_79601	A0A2T4AK82_TRIHA	YTH domain-containing protein	554	153.824	1.04731	0.344966	8.36201e-05	0.00909369
M431DRAFT_81370	A0A2T4AGM2_TRIHA	Glycoside hydrolase family 15 protein	675	272.624	0.780454	0.246925	5.96736e-05	0.00712574
M431DRAFT_82162	A0A2T4AHQ6_TRIHA	PX domain-containing protein	620	1986.41	0.285752	0.0820538	4.12076e-05	0.00557677
M431DRAFT_82620	A0A2T4AEK5_TRIHA	Cytochrome P450	459	197.508	-0.968387	0.248403	3.95156e-06	0.00130864
M431DRAFT_82981	A0A2T4AE22_TRIHA	STAS domain-containing protein	680	1911.23	-0.40892	0.112495	1.53227e-05	0.0029161
M431DRAFT_83990	A0A2T4AFG0_TRIHA	RING-type domain-containing protein	373	977.05	-0.310363	0.0914237	4.75987e-05	0.00597683
M431DRAFT_84300	A0A2T4AGL9_TRIHA	Glucosamine-6-phosphate isomerase (EC 3.5.99.6) (Glucosamine-6-phosphate deaminase)	357	1085.49	0.358456	0.113441	9.19982e-05	0.00933781
M431DRAFT_85456	A0A2T4AC89_TRIHA	Phosphoglycerate mutase family protein	170	563.098	-0.960225	0.0978116	4.93195e-24	6.00712e-20
M431DRAFT_85681	A0A2T4ADQ7_TRIHA	Glycosyltransferase family 2 protein	529	6397.65	-0.330877	0.0774095	1.22418e-06	0.000596418
M431DRAFT_8638	A0A2T4A2Y6_TRIHA	Heterokaryon incompatibility domain-containing protein	1447	173.438	-0.919207	0.261764	1.778e-05	0.00323335
M431DRAFT_88018	A0A2T4A985_TRIHA	Lipocalin-like domain-containing protein	204	161.468	1.38324	0.407565	2.42229e-05	0.00409771
M431DRAFT_88708	A0A2T4A8E7_TRIHA	Histone deacetylation protein Rxt3	1153	672.43	-0.301239	0.0818956	1.77861e-05	0.00323335
M431DRAFT_89155	A0A2T4A8A3_TRIHA	Nuclease PA3	341	422.606	-0.658795	0.17253	5.8063e-06	0.00144328
M431DRAFT_8968	A0A2T4A1I8_TRIHA	NWD NACHT-NTPase N-terminal domain-containing protein	352	364.527	0.55699	0.144032	5.25274e-06	0.00140766
M431DRAFT_89827	A0A2T4A6Z1_TRIHA	DUF3533 domain-containing protein	100	458.294	0.321783	0.0853744	1.15434e-05	0.00226771
M431DRAFT_90614	A0A2T4A6J0_TRIHA	Zn(2)-C6 fungal-type domain-containing protein	674	254.407	-0.480149	0.107848	4.66569e-07	0.000258772
M431DRAFT_90768	A0A2T4A504_TRIHA	Tle1 phospholipase domain-containing protein	592	167.926	-0.754445	0.220903	2.60123e-05	0.00424296
M431DRAFT_91534	A0A2T4A4N6_TRIHA	Uncharacterized protein	214	7966.01	-0.810132	0.163543	3.30101e-08	4.02064e-05
M431DRAFT_91916	A0A2T4A473_TRIHA	Glycoside hydrolase family 12 protein	235	12385.5	-0.865795	0.222879	4.38652e-06	0.00134612
M431DRAFT_92163	A0A2T4A3T2_TRIHA	Sulfotransferase domain-containing protein	304	3713.93	0.735438	0.215797	2.68233e-05	0.00424296
M431DRAFT_92854	A0A2T4A486_TRIHA	Integral membrane protein	550	394.34	0.490089	0.130236	8.51757e-06	0.00190737
M431DRAFT_93243	A0A2T4A1W6_TRIHA	Glycosyltransferase family 8 protein	557	13830.9	-0.3949	0.0949319	1.59556e-06	0.000719773
M431DRAFT_94982	A0A2T4A0P6_TRIHA	Major facilitator superfamily (MFS) profile domain-containing protein	633	251.465	1.55142	0.51792	9.03437e-05	0.00930034
M431DRAFT_9593	A0A2T3ZY27_TRIHA	OPT family small oligopeptide transporter	795	255.554	-0.839765	0.184407	2.43485e-07	0.000148282
M431DRAFT_95955	A0A2T3ZZ47_TRIHA	AB hydrolase-1 domain-containing protein	385	1117.46	0.387783	0.103507	1.06122e-05	0.00215427
M431DRAFT_96340	A0A2T3ZZR0_TRIHA	Phosphoadenosine phosphosulphate reductase domain-containing protein	301	2146.76	-0.219468	0.0574694	1.57274e-05	0.00294707
M431DRAFT_96469	A0A2T3ZYE5_TRIHA	Small secreted protein	147	13816.1	0.753064	0.194241	5.30303e-06	0.00140766
M431DRAFT_98102	A0A2T3ZX70_TRIHA	Protein YTP1-like C-terminal domain-containing protein	539	1808.83	0.793271	0.20462	4.53126e-06	0.00134612
M431DRAFT_98848	A0A2T3ZVL1_TRIHA	Peptidase A4 family protein	235	6490.22	-1.16106	0.140302	6.06794e-18	3.69538e-14

## Sheet: Table S1-2
Table S1-2: DEGs identified in T. harzianum during interaction with A. alternata during MC (three days).
Gene_ID	UniProt entry	Protein name	Lenght	baseMean	log2FoldChange	lfcSE	pvalue	padj
M431DRAFT_10020	A0A2T3ZX97_TRIHA	Uncharacterized protein	519	1838.95	-0.880721	0.140245	2.63209e-11	2.46555e-09
M431DRAFT_100241	A0A2T3ZU41_TRIHA	Amidase domain-containing protein	444	1777.45	-0.353036	0.0748681	7.36705e-07	2.11903e-05
M431DRAFT_100344	A0A2T3ZTU2_TRIHA	Calcium-transporting ATPase (EC 7.2.2.10)	1262	527.726	-0.268334	0.0909201	0.00135401	0.00959318
M431DRAFT_100403	A0A2T3ZTY6_TRIHA	Thioredoxin domain-containing protein	1107	3635.24	0.638306	0.104617	1.28285e-10	1.04454e-08
M431DRAFT_100537	A0A2T3ZTP6_TRIHA	RNase MRP protein 1 RNA binding domain-containing protein	211	64.3433	0.736878	0.234299	0.000142433	0.00158201
M431DRAFT_100713	A0A2T3ZTN1_TRIHA	Serine-rich protein	867	1445.24	-0.427346	0.128196	0.000180706	0.00190706
M431DRAFT_100793	A0A2T3ZTC6_TRIHA	Peptidase S8/S53 domain-containing protein	728	493.614	-0.435389	0.115386	3.24713e-05	0.000472777
M431DRAFT_100817	A0A2T3ZTF4_TRIHA	Fms interacting protein	210	108.433	0.514188	0.160441	0.000200707	0.00206662
M431DRAFT_100975	A0A2T3ZT88_TRIHA	Transcription factor domain-containing protein	633	678.729	-0.86023	0.15623	2.91451e-09	1.64974e-07
M431DRAFT_10126	A0A2T3ZWQ4_TRIHA	RPEL repeat protein	120	2807.18	-0.439423	0.0619999	2.98723e-13	4.08613e-11
M431DRAFT_101404	A0A2T3ZSN9_TRIHA	Uncharacterized protein	198	4212.72	-0.459696	0.0926177	1.2993e-07	4.63299e-06
M431DRAFT_101488	A0A2T3ZSN3_TRIHA	Heterokaryon incompatibility domain-containing protein	633	665.331	-0.512474	0.12326	5.21323e-06	0.000107358
M431DRAFT_10173	A0A2T3ZWZ3_TRIHA	Uncharacterized protein	520	958.333	-0.638949	0.250447	0.000931388	0.00706865
M431DRAFT_101977	A0A2T3ZRZ5_TRIHA	Major facilitator superfamily (MFS) profile domain-containing protein	484	11.7714	1.36391	0.489657	0.000306062	0.00288998
M431DRAFT_101981	A0A2T3ZRX9_TRIHA	chitinase (EC 3.2.1.14)	395	549.514	0.98375	0.301733	6.5655e-05	0.000843396
M431DRAFT_101993	A0A2T3ZRZ3_TRIHA	Transcription factor domain-containing protein	574	36.9524	0.680167	0.268527	0.000972984	0.00731985
M431DRAFT_103199	A0A2T4ASK1_TRIHA	Uncharacterized protein	367	53062.4	-1.25808	0.242037	1.14484e-08	5.4793e-07
M431DRAFT_103406	A0A2T4ASY1_TRIHA	Peptidase M20 dimerisation domain-containing protein	456	1219.02	-0.384727	0.0678074	3.81353e-09	2.08073e-07
M431DRAFT_103604	A0A2T4ATC6_TRIHA	Carboxylic ester hydrolase (EC 3.1.1.-)	526	436.503	-0.633715	0.169136	1.74515e-05	0.000280735
M431DRAFT_104001	A0A2T4ATW1_TRIHA	Major facilitator superfamily (MFS) profile domain-containing protein	502	173.182	-0.496846	0.150478	0.000147571	0.00162038
M431DRAFT_10405	A0A2T3ZW25_TRIHA	Fungal STAND N-terminal Goodbye domain-containing protein	1531	207.462	0.676636	0.154382	1.2466e-06	3.24207e-05
M431DRAFT_10418	A0A2T3ZW95_TRIHA	SnoaL-like domain-containing protein	518	119.083	-1.45829	0.382571	6.33597e-06	0.000125592
M431DRAFT_105085	A0A2T4AVD5_TRIHA	Carbohydrate esterase family 16 protein	339	61.8997	-1.29153	0.501542	0.000411376	0.00367461
M431DRAFT_105395	A0A2T4AVV1_TRIHA	Glycolipid transfer protein domain-containing protein	206	7582.34	-0.205285	0.0552542	0.000125815	0.00143507
M431DRAFT_106405	A0A2T4AP71_TRIHA	Ribosome assembly factor mrt4	248	652.598	0.303376	0.0971669	0.000658924	0.00539838
M431DRAFT_106434	A0A2T4AP67_TRIHA	Transcription factor CBF/NF-Y/archaeal histone domain-containing protein	78	753.296	-0.272995	0.0753539	0.000123596	0.0014174
M431DRAFT_10644	A0A2T3ZV55_TRIHA	alcohol oxidase (EC 1.1.3.13)	675	8834.89	-1.17944	0.182553	7.02063e-12	7.66117e-10
M431DRAFT_106466	A0A2T4AP84_TRIHA	Small ribosomal subunit protein uS2	291	17864.8	0.272905	0.084732	0.000565458	0.0047624
M431DRAFT_107001	A0A2T4AQ05_TRIHA	Serine/threonine-protein kinase RIO1 (EC 2.7.11.1)	553	724.046	0.446019	0.0822214	1.22743e-08	5.80017e-07
M431DRAFT_107123	A0A2T4AQH3_TRIHA	Cytochrome P450	536	1067.83	-0.584896	0.233751	0.0012162	0.0088223
M431DRAFT_10743	A0A2T3ZUN9_TRIHA	Plasma membrane ATPase (EC 7.1.2.1)	1002	62496.5	-0.621179	0.18543	8.44154e-05	0.00104385
M431DRAFT_108321	A0A2T4AS66_TRIHA	Adenylyl-sulfate kinase (EC 2.7.1.25)	243	1268.35	0.337972	0.112214	0.000790985	0.0062065
M431DRAFT_10838	A0A2T3ZU95_TRIHA	MYND-type domain-containing protein	931	44.7692	-1.06316	0.293052	1.70039e-05	0.000273952
M431DRAFT_108481	A0A2T4AS42_TRIHA	Adenylate kinase (EC 2.7.4.3) (ATP-AMP transphosphorylase) (ATP:AMP phosphotransferase) (Adenylate kinase cytosolic and mitochondrial) (Adenylate monophosphate kinase)	270	6528.87	-0.542408	0.115129	4.03237e-07	1.23718e-05
M431DRAFT_108885	A0A2T4AK68_TRIHA	SHSP domain-containing protein	219	3947.06	-0.204719	0.406734	1.10475e-06	2.94553e-05
M431DRAFT_10990	A0A2T3ZU61_TRIHA	ABC transporter	1266	532.955	0.899652	0.352067	0.000555204	0.004709
M431DRAFT_109932	A0A2T4AM39_TRIHA	Trichothecene 3-O-acetyltransferase TRI101	486	1113.47	1.241	0.323538	6.59842e-06	0.000130306
M431DRAFT_110539	A0A2T4AMG5_TRIHA	Uncharacterized protein	279	129.548	0.495957	0.128253	1.82972e-05	0.000291241
M431DRAFT_110593	A0A2T4AMJ4_TRIHA	Large ribosomal subunit protein uL4m	319	1451.3	0.249028	0.0710167	0.000212086	0.00215237
M431DRAFT_110725	A0A2T4AN59_TRIHA	CoA-transferase family III	436	109.267	1.02303	0.185386	2.31448e-09	1.33873e-07
M431DRAFT_110783	A0A2T4AMR1_TRIHA	Cytochrome P450 monooxygenase	558	31.7336	-2.09964	0.431089	5.14121e-08	2.03059e-06
M431DRAFT_11099	A0A2T3ZTH6_TRIHA	Exocyst complex component SEC15	766	1198.07	-0.248257	0.0823604	0.00125803	0.00905866
M431DRAFT_11159	A0A2T3ZTQ7_TRIHA	Protein kinase domain-containing protein	634	4148.76	-0.626573	0.208606	0.000257346	0.0024968
M431DRAFT_11185	A0A2T3ZT96_TRIHA	Mitochondrial thiamine pyrophosphate carrier 1	332	487.842	-0.259106	0.0740484	0.000226479	0.00225946
M431DRAFT_11195	A0A2T3ZTB5_TRIHA	hydroxyacid-oxoacid transhydrogenase (EC 1.1.99.24)	494	1065.97	-0.401897	0.106844	3.94605e-05	0.000557663
M431DRAFT_112315	A0A2T4AIK4_TRIHA	anthranilate synthase (EC 4.1.3.27)	526	987.03	0.254299	0.078156	0.000535948	0.00458863
M431DRAFT_112874	A0A2T4AJD7_TRIHA	Glycoside hydrolase family 55 protein	763	2183.26	0.454173	0.137355	0.000173874	0.0018508
M431DRAFT_112882	A0A2T4AJB9_TRIHA	Carrier domain-containing protein	1060	1820.77	-1.35687	0.503889	0.000275644	0.00264168
M431DRAFT_112925	A0A2T4AJJ3_TRIHA	Carbohydrate-binding module family 1 protein	412	270.683	1.14186	0.335032	3.47863e-05	0.000501652
M431DRAFT_112979	A0A2T4AJH0_TRIHA	Arrestin-like N-terminal domain-containing protein	355	1325.33	-1.51392	0.213191	6.8883e-14	1.13926e-11
M431DRAFT_113324	A0A2T4AEI3_TRIHA	DUF155 domain-containing protein	652	585.922	-0.39022	0.0761453	7.7313e-08	2.91231e-06
M431DRAFT_113343	A0A2T4AET4_TRIHA	Steroid 5-alpha reductase C-terminal domain-containing protein	341	608.822	-4.39641	0.438045	6.86508e-25	3.54567e-22
M431DRAFT_11390	A0A2T3ZST6_TRIHA	FAD-binding domain-containing protein	589	30.3275	-0.689315	0.279197	0.00106567	0.00791032
M431DRAFT_113998	A0A2T4AFH1_TRIHA	Arylsulfatase (AS) (EC 3.1.6.1) (Aryl-sulfate sulphohydrolase)	592	169.711	0.867006	0.157779	3.42807e-09	1.88011e-07
M431DRAFT_11450	A0A2T3ZSF1_TRIHA	Flavodoxin-like domain-containing protein	1531	5782.43	0.21216	0.0616067	0.000345369	0.00318999
M431DRAFT_114645	A0A2T4AG33_TRIHA	UspA domain-containing protein	712	639.728	0.258428	0.0811671	0.000704634	0.00569621
M431DRAFT_114995	A0A2T4ABG9_TRIHA	NAD(P)-binding protein	306	98.6405	4.7911	0.269014	2.00658e-71	1.06198e-67
M431DRAFT_115039	A0A2T4ABK6_TRIHA	Tail specific protease domain-containing protein	764	619.216	0.846716	0.165544	2.50798e-08	1.07477e-06
M431DRAFT_116768	A0A2T4A983_TRIHA	3-oxoacyl-reductase	259	331.141	-0.362319	0.122217	0.000809433	0.0063086
M431DRAFT_116832	A0A2T4A9J4_TRIHA	Tryptophan synthase beta chain-like PALP domain-containing protein	316	21.6473	-1.91248	0.468366	2.04346e-06	4.961e-05
M431DRAFT_1177	A0A2T4AW22_TRIHA	chitin synthase (EC 2.4.1.16)	1858	8913.37	-0.587041	0.123102	2.38599e-07	7.98719e-06
M431DRAFT_11773	A0A2T3ZRH6_TRIHA	NADP-dependent oxidoreductase domain-containing protein	363	10.4148	-1.14294	0.452004	0.000561095	0.00474376
M431DRAFT_1178	A0A2T4AW34_TRIHA	chitin synthase (EC 2.4.1.16)	1768	8544.31	-0.519467	0.165988	0.00023726	0.00233836
M431DRAFT_118149	A0A2T4AB00_TRIHA	Dipeptidyl-peptidase V	691	4149.95	-0.297599	0.0472839	1.27377e-10	1.04454e-08
M431DRAFT_118208	A0A2T4ABI5_TRIHA	40S ribosomal protein S19	149	8420.84	0.310316	0.0979524	0.000493413	0.00428448
M431DRAFT_118222	A0A2T4ABA8_TRIHA	Cyanovirin-N domain-containing protein	103	19245.3	-0.732368	0.185306	6.26747e-06	0.000124468
M431DRAFT_118424	A0A2T4A7D6_TRIHA	Methyltransferase domain-containing protein	286	699.945	-0.439338	0.1518	0.000699735	0.00566261
M431DRAFT_119054	A0A2T4A8D2_TRIHA	Calcium uniporter protein	478	455.109	-0.896232	0.220838	3.43701e-06	7.56357e-05
M431DRAFT_119341	A0A2T4A8T7_TRIHA	Glutathione S-transferase	202	1476.74	-0.384315	0.0886461	3.82093e-06	8.23718e-05
M431DRAFT_119344	A0A2T4A8W0_TRIHA	glucan endo-1,6-beta-glucosidase (EC 3.2.1.75) (Beta-1,6-glucanase B) (Endo-1,6-beta-D-glucanase B) (Endo-1,6-beta-glucanase B)	429	249.835	1.22131	0.191751	1.26274e-11	1.2852e-09
M431DRAFT_119460	A0A2T4A668_TRIHA	Cytochrome P450	535	214.934	-1.09028	0.356393	0.000110839	0.00129496
M431DRAFT_119711	A0A2T4A6D9_TRIHA	Uncharacterized protein	283	455.379	0.53186	0.142808	2.82574e-05	0.000423061
M431DRAFT_120155	A0A2T4A717_TRIHA	Uncharacterized protein	2643	2836.65	0.557809	0.193159	0.000464907	0.00408385
M431DRAFT_120385	A0A2T4A7G2_TRIHA	Zn(2)-C6 fungal-type domain-containing protein	784	422.557	0.473773	0.146762	0.000212059	0.00215237
M431DRAFT_120441	A0A2T4A4X7_TRIHA	FAD-binding domain-containing protein	444	1554.28	-0.403043	0.123329	0.00023181	0.00229772
M431DRAFT_120446	A0A2T4A4Q2_TRIHA	Aminoglycoside phosphotransferase domain-containing protein	370	812.31	0.581122	0.145655	8.42768e-06	0.000159298
M431DRAFT_120519	A0A2T4A4U2_TRIHA	Globin-sensor domain-containing protein	268	746.925	-0.900784	0.329237	0.000342568	0.00316688
M431DRAFT_120935	A0A2T4A5D6_TRIHA	Nucleoside phosphorylase domain-containing protein	1038	618.752	-0.477658	0.10882	1.99367e-06	4.88494e-05
M431DRAFT_123111	A0A2T4A368_TRIHA	Major facilitator superfamily (MFS) profile domain-containing protein	543	188.506	-0.902869	0.14854	9.84055e-11	8.26684e-09
M431DRAFT_12318	A0A2T4ATG0_TRIHA	Uncharacterized protein	437	13.2058	-1.19669	0.471753	0.000527489	0.00453204
M431DRAFT_123333	A0A2T4A114_TRIHA	NB-ARC domain-containing protein	1117	2031.28	-0.476398	0.0773082	1.37485e-10	1.1109e-08
M431DRAFT_1234	A0A2T4AN38_TRIHA	ABM domain-containing protein	196	133.794	-0.750273	0.153769	1.00823e-07	3.66741e-06
M431DRAFT_123601	A0A2T4A146_TRIHA	Methyltransferase	324	654.16	-0.853116	0.207306	2.88701e-06	6.51578e-05
M431DRAFT_12369	A0A2T4ATW5_TRIHA	10 kDa heat shock protein, mitochondrial	112	1809.54	-0.412595	0.134963	0.000454557	0.00399625
M431DRAFT_124687	A0A2T3ZYX4_TRIHA	Chromo domain-containing protein	1478	881.788	0.235527	0.0771571	0.00118227	0.00863057
M431DRAFT_125170	A0A2T3ZZL1_TRIHA	Nephrocystin-3	1584	653.709	-0.287551	0.0893099	0.00051247	0.00441015
M431DRAFT_125305	A0A2T3ZY23_TRIHA	EGF-like domain-containing protein	801	356.34	0.468296	0.112662	5.97294e-06	0.000119515
M431DRAFT_125546	A0A2T3ZYF6_TRIHA	FAD/NAD(P)-binding domain-containing protein	617	225.485	0.418062	0.141562	0.000649903	0.00533687
M431DRAFT_125634	A0A2T3ZYK2_TRIHA	Cytochrome P450 monooxygenase	501	4200.83	-1.22785	0.165477	7.45524e-15	1.40917e-12
M431DRAFT_126095	A0A2T3ZXZ3_TRIHA	FAD/NAD(P)-binding domain-containing protein	559	3366.19	-0.570024	0.171654	0.000107073	0.00126989
M431DRAFT_126250	A0A2T3ZXA6_TRIHA	DUF4470 domain-containing protein	774	124.017	-0.653787	0.276305	0.00141277	0.00995358
M431DRAFT_126387	A0A2T3ZWL6_TRIHA	FAD-binding PCMH-type domain-containing protein	523	283.491	1.23229	0.538274	0.000827901	0.00641532
M431DRAFT_126480	A0A2T3ZWR3_TRIHA	Photolyase/cryptochrome alpha/beta domain-containing protein	627	115.431	-2.37047	0.657991	1.13486e-05	0.000201666
M431DRAFT_126510	A0A2T3ZWS5_TRIHA	Cation/H+ exchanger domain-containing protein	565	128.068	-0.526314	0.156919	0.0001085	0.00127762
M431DRAFT_126541	A0A2T3ZWU2_TRIHA	Casein kinase substrate phosphoprotein PP28 domain-containing protein	251	2070.38	0.327983	0.0970761	0.000259501	0.0025154
M431DRAFT_126634	A0A2T3ZWY1_TRIHA	Pyruvate decarboxylase	576	8710.72	-0.741073	0.177291	2.38228e-06	5.57671e-05
M431DRAFT_126776	A0A2T3ZW90_TRIHA	Amino acid permease/ SLC12A domain-containing protein	537	362.468	0.414068	0.125725	0.000215304	0.00217254
M431DRAFT_126801	A0A2T3ZWB0_TRIHA	C2H2-type domain-containing protein	1142	2569.95	0.283801	0.0849193	0.000346868	0.00320062
M431DRAFT_126855	A0A2T3ZWC2_TRIHA	Major facilitator superfamily (MFS) profile domain-containing protein	466	25.2129	1.07351	0.366499	0.000191107	0.00198906
M431DRAFT_127245	A0A2T3ZW53_TRIHA	Low temperature requirement A	650	36.7264	1.73348	0.317593	2.71728e-09	1.56317e-07
M431DRAFT_127375	A0A2T3ZVI9_TRIHA	HD domain-containing protein	245	23.6734	-1.52646	0.390355	4.81514e-06	0.000100529
M431DRAFT_127900	A0A2T3ZUP5_TRIHA	Glycoside hydrolase family 79 protein	517	31.5759	-0.723212	0.260552	0.00043156	0.00382585
M431DRAFT_127956	A0A2T3ZUR1_TRIHA	Zn(2)-C6 fungal-type domain-containing protein	706	123.386	-0.505271	0.186749	0.000939504	0.00711858
M431DRAFT_1280	A0A2T4AN85_TRIHA	Major facilitator superfamily (MFS) profile domain-containing protein	479	282.172	0.704227	0.25154	0.000414282	0.00368812
M431DRAFT_128325	A0A2T3ZUI5_TRIHA	feruloyl esterase (EC 3.1.1.73)	318	711.422	0.387854	0.0913145	5.67321e-06	0.000115261
M431DRAFT_128443	A0A2T3ZU74_TRIHA	Carrier domain-containing protein	5758	198.88	1.19389	0.565319	0.00127502	0.00914369
M431DRAFT_128562	A0A2T3ZTV8_TRIHA	Uric acid-xanthine permease	599	563.025	-1.06726	0.20934	2.22998e-08	9.75386e-07
M431DRAFT_129003	A0A2T3ZTH8_TRIHA	Uncharacterized protein	1073	298.116	0.317884	0.106802	0.000978139	0.00734819
M431DRAFT_129117	A0A2T3ZT68_TRIHA	Tryptophan synthase (EC 4.2.1.20)	720	5016.2	0.676598	0.105381	1.14177e-11	1.1966e-09
M431DRAFT_129369	A0A2T3ZSV7_TRIHA	ASX DEUBAD domain-containing protein	136	81.4995	0.690681	0.27609	0.00094628	0.00715967
M431DRAFT_129450	A0A2T3ZSQ8_TRIHA	Histidine kinase HHK3p	995	667.732	-1.50798	0.192749	2.94263e-16	6.77124e-14
M431DRAFT_129453	A0A2T3ZSR0_TRIHA	Uncharacterized protein	156	28.4387	1.9346	0.324491	1.90339e-10	1.49402e-08
M431DRAFT_129620	A0A2T3ZSB1_TRIHA	Uncharacterized protein	527	138.211	0.694943	0.232373	0.00023587	0.00232683
M431DRAFT_130002	A0A2T3ZRH8_TRIHA	NmrA-like domain-containing protein	318	125.619	-1.25685	0.198337	1.48463e-11	1.49665e-09
M431DRAFT_130395	A0A2T4ASJ3_TRIHA	Uncharacterized protein	501	389.802	-0.621491	0.221352	0.000476759	0.00416034
M431DRAFT_1304	A0A2T4ANB3_TRIHA	NUDE domain-containing protein	630	307.498	0.3303	0.114347	0.00121031	0.00880489
M431DRAFT_131108	A0A2T4ATQ3_TRIHA	Lytic polysaccharide monooxygenase	370	36.539	-1.52353	0.523665	0.00014114	0.0015693
M431DRAFT_1313	A0A2T4AND3_TRIHA	Uncharacterized protein	267	204.148	0.719318	0.162005	8.85638e-07	2.4318e-05
M431DRAFT_132325	A0A2T4AVF2_TRIHA	Uncharacterized protein	417	805.832	-0.319487	0.106372	0.000886521	0.00678512
M431DRAFT_132402	A0A2T4AVI6_TRIHA	NACHT domain-containing protein	1558	872.058	-0.389785	0.110852	0.000107423	0.00127048
M431DRAFT_132582	A0A2T4AVS4_TRIHA	Arf-GAP domain-containing protein	367	1467.95	0.192954	0.0529676	0.000176914	0.00187264
M431DRAFT_133345	A0A2T4ANS4_TRIHA	Formin binding protein	780	1068.67	0.312786	0.0953411	0.000370509	0.00338381
M431DRAFT_134840	A0A2T4AR64_TRIHA	Tle1 phospholipase domain-containing protein	541	38.2114	1.10675	0.295551	1.10776e-05	0.000197862
M431DRAFT_135610	A0A2T4ARX5_TRIHA	Pre-rRNA-processing protein PNO1	257	939.924	0.260327	0.0622918	1.32823e-05	0.000226033
M431DRAFT_135839	A0A2T4AJU4_TRIHA	Glutathione hydrolase (EC 2.3.2.2) (EC 3.4.19.13) (Gamma-glutamyltransferase) (Gamma-glutamyltranspeptidase)	582	176.889	0.607118	0.115314	1.90685e-08	8.58895e-07
M431DRAFT_136425	A0A2T4AKN5_TRIHA	Uncharacterized protein	104	2080.99	-0.237377	0.0706093	0.000395535	0.00356015
M431DRAFT_136509	A0A2T4AKT9_TRIHA	asparagine synthase (glutamine-hydrolyzing) (EC 6.3.5.4)	580	3302.98	0.322574	0.0888177	9.71237e-05	0.00117358
M431DRAFT_137187	A0A2T4ALJ1_TRIHA	Serine hydrolase domain-containing protein	210	102.158	0.745847	0.240642	0.000153223	0.00166687
M431DRAFT_137839	A0A2T4AMH9_TRIHA	GST C-terminal domain-containing protein	338	242.72	0.759443	0.258236	0.000242404	0.00237579
M431DRAFT_139259	A0A2T4AI62_TRIHA	Protein RER1	190	2188	0.207159	0.0577134	0.000202088	0.0020768
M431DRAFT_139748	A0A2T4AIR6_TRIHA	FAD-binding domain-containing protein	421	1302.8	7.74372	0.220442	1.24508e-272	1.31792e-268
M431DRAFT_140111	A0A2T4AJP8_TRIHA	SnoaL-like domain-containing protein	159	142	-0.564412	0.156704	4.06239e-05	0.000569141
M431DRAFT_1403	A0A2T4ANN5_TRIHA	Chitin synthesis regulation, Congo red resistance, RCR protein	184	824.234	-1.14527	0.293253	5.20078e-06	0.000107311
M431DRAFT_140431	A0A2T4AE57_TRIHA	Malic enzyme	594	1980.24	-0.547555	0.133408	5.66751e-06	0.000115261
M431DRAFT_140617	A0A2T4AEC6_TRIHA	RNase P subunit p30	300	103.994	0.449614	0.15267	0.000573658	0.00481155
M431DRAFT_140691	A0A2T4AEF5_TRIHA	Uncharacterized protein	129	348.527	-0.97432	0.239994	3.14797e-06	7.02981e-05
M431DRAFT_140745	A0A2T4AEM0_TRIHA	CobW C-terminal domain-containing protein	588	19.5107	-1.38289	0.675567	0.00133305	0.00948256
M431DRAFT_1421	A0A2T4ANQ8_TRIHA	Transcription factor CBF/NF-Y/archaeal histone domain-containing protein	205	806.95	-0.293916	0.0704297	1.22969e-05	0.000214437
M431DRAFT_142277	A0A2T4ABW6_TRIHA	Uncharacterized protein	143	423.22	-0.424746	0.155768	0.00121612	0.0088223
M431DRAFT_142324	A0A2T4ABI6_TRIHA	SUR7 protein	317	340.138	0.752551	0.193201	8.29331e-06	0.000157039
M431DRAFT_143045	A0A2T4ACQ7_TRIHA	Ornithine decarboxylase antizyme	277	2975.05	-0.264801	0.0687928	5.26218e-05	0.000707753
M431DRAFT_143714	A0A2T4ADN0_TRIHA	Major facilitator superfamily (MFS) profile domain-containing protein	554	668.03	0.366311	0.125841	0.000945061	0.00715556
M431DRAFT_144551	A0A2T4A9N4_TRIHA	Mediator of RNA polymerase II transcription subunit 4 (Mediator complex subunit 4)	325	270.96	0.287968	0.0959545	0.00107986	0.00799023
M431DRAFT_14473	A0A2T4AL69_TRIHA	DNA repair protein Rad7	620	562.286	-0.817435	0.151898	6.13169e-09	3.15067e-07
M431DRAFT_144745	A0A2T4AA82_TRIHA	Dienelactone hydrolase domain-containing protein	283	1813.37	-0.250459	0.0804641	0.000926868	0.00704806
M431DRAFT_144750	A0A2T4A9Y0_TRIHA	UBX domain-containing protein	523	1631.78	-0.22557	0.0477709	1.29022e-06	3.3371e-05
M431DRAFT_1449	A0A2T4ANT0_TRIHA	Sodium/calcium exchanger membrane region domain-containing protein	991	1271.47	-0.494204	0.0909668	9.62376e-09	4.73803e-07
M431DRAFT_145088	A0A2T4AAH5_TRIHA	Aminotransferase class V domain-containing protein	396	1011.84	-0.370508	0.0924379	1.66817e-05	0.000269993
M431DRAFT_145668	A0A2T4ABC3_TRIHA	NACHT domain-containing protein	1324	165.41	-0.517419	0.184225	0.000654102	0.00536303
M431DRAFT_145803	A0A2T4A7H3_TRIHA	Cytochrome P450	520	3826.53	-0.618975	0.107708	1.12408e-09	7.08234e-08
M431DRAFT_145838	A0A2T4A7J4_TRIHA	RRM domain-containing protein	371	1348.23	0.281758	0.0854996	0.000413796	0.0036869
M431DRAFT_14619	A0A2T4ALP1_TRIHA	dolichol kinase (EC 2.7.1.108)	887	807.429	-0.417465	0.123024	0.000146265	0.00161105
M431DRAFT_146213	A0A2T4A863_TRIHA	Uncharacterized protein	297	186.978	-1.59834	0.438496	1.13874e-05	0.000201903
M431DRAFT_147959	A0A2T4A4Y6_TRIHA	Hydrophobin	100	200.345	-1.50559	0.27844	3.33647e-09	1.84903e-07
M431DRAFT_1483	A0A2T4ANW6_TRIHA	Protein kinase domain-containing protein	717	849.885	0.247373	0.0745402	0.000448885	0.00395954
M431DRAFT_148302	A0A2T4A5F7_TRIHA	Transcriptional adapter 2	523	527.397	0.241343	0.0794466	0.00121482	0.0088223
M431DRAFT_148910	A0A2T4A3J6_TRIHA	non-specific serine/threonine protein kinase (EC 2.7.11.1)	2442	699.065	-0.327513	0.114532	0.00133392	0.00948256
M431DRAFT_150179	A0A2T4A2I6_TRIHA	1,3-beta-glucanosyltransferase (EC 2.4.1.-)	541	19519.5	-0.357408	0.109756	0.00031438	0.00295534
M431DRAFT_150271	A0A2T4A2Q2_TRIHA	Beta-mannosidase A (EC 3.2.1.25) (Mannanase A)	942	3275.82	-0.770689	0.159072	1.08427e-07	3.91706e-06
M431DRAFT_150678	A0A2T4A0S6_TRIHA	Glycoside hydrolase family 16 protein	292	12585.3	0.713641	0.220924	0.000105744	0.00125764
M431DRAFT_150757	A0A2T4A0X2_TRIHA	Glycoside hydrolase family 128 protein	321	2537.89	-0.38451	0.0679688	4.15413e-09	2.23205e-07
M431DRAFT_1510	A0A2T4ANZ7_TRIHA	3-isopropylmalate dehydrogenase (EC 1.1.1.85)	327	101.375	0.559159	0.180728	0.000261131	0.00252657
M431DRAFT_1511	A0A2T4AP00_TRIHA	Hyaluronan/mRNA-binding protein domain-containing protein	305	5070.29	0.338688	0.107726	0.000446764	0.00394412
M431DRAFT_151717	A0A2T4A0B8_TRIHA	AMP-dependent synthetase/ligase domain-containing protein	705	2660.41	-0.225109	0.062556	0.000172975	0.00184757
M431DRAFT_152795	A0A2T3ZYB6_TRIHA	Carbohydrate-binding module family 24 protein	620	261.095	1.20468	0.207854	4.08841e-10	2.90442e-08
M431DRAFT_153773	A0A2T3ZWM1_TRIHA	Peptidase A1 domain-containing protein	489	3597.62	-0.63678	0.19921	0.00013695	0.00153887
M431DRAFT_154350	A0A2T3ZWK8_TRIHA	NADH:ubiquinone reductase (non-electrogenic) (EC 1.6.5.9)	578	2635.22	-0.338995	0.0961609	0.000140686	0.00156754
M431DRAFT_154434	A0A2T3ZVW7_TRIHA	D-xylulose reductase (EC 1.1.1.9) (Xylitol dehydrogenase A)	366	173.967	-0.840016	0.1464	8.07708e-10	5.27752e-08
M431DRAFT_154844	A0A2T3ZVQ5_TRIHA	Pentacotripeptide-repeat region of PRORP domain-containing protein	730	219.927	0.400924	0.119301	0.000183291	0.00192665
M431DRAFT_155394	A0A2T3ZUU7_TRIHA	Rhodopsin domain-containing protein	346	149.426	0.831885	0.275905	0.000178264	0.00188316
M431DRAFT_155645	A0A2T3ZUI0_TRIHA	Serine aminopeptidase S33 domain-containing protein	274	904.128	-0.688664	0.0988774	3.62397e-13	4.79496e-11
M431DRAFT_155805	A0A2T3ZU55_TRIHA	Carrier domain-containing protein	5254	135.215	1.9545	0.706115	0.000189989	0.00198131
M431DRAFT_156095	A0A2T3ZTL9_TRIHA	Major facilitator superfamily (MFS) profile domain-containing protein	526	335.891	0.44174	0.0810492	1.09125e-08	5.27436e-07
M431DRAFT_15669	A0A2T4AJB2_TRIHA	Glycoside hydrolase family 16 protein	304	1730.26	-0.571013	0.160817	4.0373e-05	0.000567983
M431DRAFT_157301	A0A2T3ZRU8_TRIHA	Zn(2)-C6 fungal-type domain-containing protein	488	91.0925	-0.459679	0.161551	0.000746114	0.00595148
M431DRAFT_157403	A0A2T3ZRF0_TRIHA	Zn(2)-C6 fungal-type domain-containing protein	523	251.527	-0.472796	0.14426	0.000176151	0.00186642
M431DRAFT_15785	A0A2T4AEC0_TRIHA	Peptidase metallopeptidase domain-containing protein	416	1420.16	-0.479912	0.0944313	6.72488e-08	2.58847e-06
M431DRAFT_16405	A0A2T4ABE3_TRIHA	Beta-mannosidase A (EC 3.2.1.25) (Mannanase A)	956	2935.09	-1.29188	0.135096	7.93867e-23	3.23195e-20
M431DRAFT_16494	A0A2T4AC53_TRIHA	Alginate lyase domain-containing protein	391	79.4249	-0.954259	0.258949	1.43148e-05	0.00024013
M431DRAFT_16992	A0A2T4ADL7_TRIHA	SAC domain-containing protein	710	1738.85	-0.562247	0.105086	1.18968e-08	5.647e-07
M431DRAFT_17178	A0A2T4A9T9_TRIHA	Alpha/beta hydrolase fold-3 domain-containing protein	355	2785.03	-1.03883	0.336117	0.000105079	0.00125255
M431DRAFT_1721	A0A2T4APR1_TRIHA	MARVEL domain-containing protein	522	5783.58	-0.53312	0.16491	0.000164568	0.00177028
M431DRAFT_172898	A0A2T4AT44_TRIHA	Uncharacterized protein	102	9.33206	-2.69325	0.722689	1.23982e-05	0.000215139
M431DRAFT_174069	A0A2T4ATB3_TRIHA	Fatty acid hydroxylase domain-containing protein	132	473.864	-0.567455	0.134043	3.07175e-06	6.87409e-05
M431DRAFT_174774	A0A2T4AT37_TRIHA	Endoplasmic reticulum junction formation protein lunapark	380	465.99	0.416037	0.131189	0.000328393	0.0030572
M431DRAFT_17521	A0A2T4AAQ5_TRIHA	Uncharacterized protein	514	974.979	-0.237847	0.0752592	0.000809567	0.0063086
M431DRAFT_17579	A0A2T4AAX5_TRIHA	Proliferating cell nuclear antigen	259	4219.75	-0.294318	0.0759009	4.24649e-05	0.000589883
M431DRAFT_175900	A0A2T4AT71_TRIHA	Uncharacterized protein	152	85.3665	-0.827823	0.216042	9.47092e-06	0.000173442
M431DRAFT_176210	A0A2T4AT90_TRIHA	Uncharacterized protein	236	574.648	-0.334168	0.104593	0.000440835	0.00389503
M431DRAFT_17805	A0A2T4A7V2_TRIHA	Protein NO VEIN C-terminal domain-containing protein	1699	246.269	-0.562166	0.167192	9.62546e-05	0.00116574
M431DRAFT_17842	A0A2T4A7Y7_TRIHA	FAD-binding PCMH-type domain-containing protein	574	1101.9	0.998228	0.15866	2.54593e-11	2.40613e-09
M431DRAFT_179291	A0A2T4ATL5_TRIHA	Uncharacterized protein	67	418.909	-0.458637	0.174937	0.00141275	0.00995358
M431DRAFT_18114	A0A2T4A652_TRIHA	FCP1 homology domain-containing protein	370	120.351	0.491327	0.165961	0.000468512	0.0041087
M431DRAFT_181438	A0A2T4ATR2_TRIHA	Uncharacterized protein	107	94.2358	-0.631994	0.191573	9.8799e-05	0.0011884
M431DRAFT_181629	A0A2T4ATR0_TRIHA	Actin-related protein 2/3 complex subunit 4	221	4479.34	-0.20853	0.0664037	0.000823471	0.00639035
M431DRAFT_18223	A0A2T4A6Q1_TRIHA	Uncharacterized protein	517	918.239	-0.587291	0.153565	1.61281e-05	0.00026311
M431DRAFT_182890	A0A2T4ATU8_TRIHA	Uncharacterized protein	198	252.787	-0.568197	0.151015	2.15711e-05	0.000336133
M431DRAFT_18299	A0A2T4A6U9_TRIHA	AB hydrolase-1 domain-containing protein	421	473.361	-0.357234	0.108218	0.000273385	0.00262355
M431DRAFT_183175	A0A2T4ATU9_TRIHA	L-ornithine N(5)-oxygenase	567	283.289	-2.98679	0.513088	2.53682e-10	1.93182e-08
M431DRAFT_18337	A0A2T4A712_TRIHA	Fumarylacetoacetase-like C-terminal domain-containing protein	285	53.3796	-0.626734	0.241663	0.000870279	0.00668013
M431DRAFT_1862	A0A2T4AQ66_TRIHA	Uncharacterized protein	384	675.512	0.368573	0.120122	0.000559749	0.00473825
M431DRAFT_191987	A0A2T4AUJ3_TRIHA	TRASH domain-containing protein	152	16896.9	0.220036	0.0606167	0.000164152	0.0017676
M431DRAFT_193135	A0A2T4AUD6_TRIHA	PD-(D/E)XK nuclease-like domain-containing protein	324	2166.38	-0.989979	0.24482	3.62466e-06	7.92708e-05
M431DRAFT_19423	A0A2T4A302_TRIHA	Uncharacterized protein	104	32.317	-1.77566	0.422075	1.21025e-06	3.17091e-05
M431DRAFT_19570	A0A2T4A0Z5_TRIHA	Protein BIG1	336	78.0768	0.666796	0.184438	3.01124e-05	0.00044368
M431DRAFT_19619	A0A2T4A155_TRIHA	Uncharacterized protein	1150	458.86	0.526453	0.15523	9.77407e-05	0.00117834
M431DRAFT_196939	A0A2T4AUT9_TRIHA	Prp 4 CRoW domain-containing protein	283	2024.9	0.417167	0.0817525	7.9388e-08	2.95888e-06
M431DRAFT_198351	A0A2T4AUY6_TRIHA	Golgi apparatus membrane protein TVP15	130	2933.7	-0.300278	0.0559673	3.0714e-08	1.28501e-06
M431DRAFT_19926	A0A2T4A0F2_TRIHA	Protein ZIP4 homolog	952	8.1321	-3.06666	0.940914	6.0134e-05	0.000781963
M431DRAFT_1996	A0A2T4AQP3_TRIHA	Uncharacterized protein	228	1228.21	-0.545988	0.151154	4.04054e-05	0.000567983
M431DRAFT_19989	A0A2T4A0N7_TRIHA	Uncharacterized protein	718	135.965	1.2817	0.347446	1.18772e-05	0.000209185
M431DRAFT_200488	A0A2T4AV74_TRIHA	Zn(2)-C6 fungal-type domain-containing protein	565	382.984	0.579501	0.151435	1.58904e-05	0.000260371
M431DRAFT_202755	A0A2T4AVF3_TRIHA	Uncharacterized protein	170	33.9678	-0.92231	0.294882	0.000108752	0.00127762
M431DRAFT_203681	A0A2T4AVL4_TRIHA	Uncharacterized protein	68	704.339	-1.06608	0.292232	1.48616e-05	0.000246567
M431DRAFT_20372	A0A2T3ZYK7_TRIHA	Alcohol acetyltransferase FCK4	507	39.5837	1.0531	0.418266	0.000584078	0.00487192
M431DRAFT_20401	A0A2T3ZYQ3_TRIHA	Zn(2)-C6 fungal-type domain-containing protein	719	1146.48	-0.260846	0.078445	0.000410469	0.00366961
M431DRAFT_205376	A0A2T4AVT7_TRIHA	Uncharacterized protein	110	65.0103	-1.01769	0.297637	3.59355e-05	0.00051333
M431DRAFT_206	A0A2T4ASR9_TRIHA	1-aminocyclopropane-1-carboxylate synthase (EC 4.4.1.14)	422	41.3679	-1.02528	0.292018	2.62677e-05	0.000397773
M431DRAFT_20650	A0A2T3ZXH7_TRIHA	Uncharacterized protein	521	595.752	-0.77118	0.189161	3.78176e-06	8.18609e-05
M431DRAFT_207355	A0A2T4AW19_TRIHA	Uncharacterized protein	132	116.332	-0.802973	0.232495	4.05831e-05	0.000569141
M431DRAFT_208652	A0A2T4AW62_TRIHA	BAR domain-containing protein	319	4866.12	-0.250413	0.0803933	0.00091128	0.00696455
M431DRAFT_20915	A0A2T3ZVY3_TRIHA	BZIP domain-containing protein	193	153.176	0.762086	0.323433	0.00119386	0.00870318
M431DRAFT_2093	A0A2T4AQZ2_TRIHA	Glutathione synthetase (GSH-S) (EC 6.3.2.3)	516	1328.12	0.259432	0.0584055	4.3231e-06	9.13374e-05
M431DRAFT_20932	A0A2T3ZVZ9_TRIHA	Major facilitator superfamily (MFS) profile domain-containing protein	544	870.042	-0.881402	0.165554	7.71825e-09	3.89037e-07
M431DRAFT_210061	A0A2T4A4V7_TRIHA	Peptidase A1 domain-containing protein	372	378.729	-0.496619	0.132999	2.92644e-05	0.000433235
M431DRAFT_21022	A0A2T3ZVN1_TRIHA	Heterokaryon incompatibility domain-containing protein	851	713.373	0.4634	0.0872131	2.07378e-08	9.14623e-07
M431DRAFT_21056	A0A2T3ZVY7_TRIHA	Eukaryotic translation initiation factor 6 (eIF-6)	246	709.332	0.294846	0.100522	0.00123722	0.00894536
M431DRAFT_2133	A0A2T4AR52_TRIHA	Mid2 domain-containing protein	613	936.096	0.418916	0.15417	0.0012953	0.009264
M431DRAFT_213520	A0A2T4A586_TRIHA	Uncharacterized protein	221	60.6101	-0.916972	0.276023	5.44032e-05	0.000726176
M431DRAFT_21475	A0A2T3ZTH4_TRIHA	Ras-GAP domain-containing protein	2540	2360.03	-0.337228	0.0946719	0.000116784	0.00135395
M431DRAFT_215505	A0A2T4A5R4_TRIHA	Uncharacterized protein	191	39.9813	-0.976431	0.354515	0.000311321	0.00293179
M431DRAFT_216459	A0A2T4A5L7_TRIHA	ABC transporter domain-containing protein	1618	118.322	0.815517	0.192433	1.7821e-06	4.42806e-05
M431DRAFT_217221	A0A2T4A626_TRIHA	TLC domain-containing protein	467	2720.29	0.433634	0.0680885	4.33768e-11	3.89105e-09
M431DRAFT_220181	A0A2T4A3A5_TRIHA	Uncharacterized protein	139	3130.78	-0.243837	0.0800002	0.00115309	0.00844081
M431DRAFT_222278	A0A2T4A3D7_TRIHA	Beta-galactosidase (EC 3.2.1.23)	1017	1299.72	-0.492316	0.190863	0.00138334	0.00978294
M431DRAFT_223929	A0A2T4A3H6_TRIHA	Actin-like ATPase domain-containing protein	548	155.28	-0.543043	0.125156	2.08534e-06	5.0281e-05
M431DRAFT_225085	A0A2T4A3P6_TRIHA	AMP-dependent synthetase/ligase domain-containing protein	551	1198.82	-0.963758	0.290293	5.27758e-05	0.000708367
M431DRAFT_2255	A0A2T4ARM4_TRIHA	2-methylisocitrate lyase, mitochondrial	546	4233.27	-3.01369	0.54703	1.93173e-09	1.14231e-07
M431DRAFT_226962	A0A2T4A3Y2_TRIHA	Cysteine-rich transmembrane CYSTM domain-containing protein	75	11614.1	-0.397919	0.118917	0.000188868	0.00197351
M431DRAFT_2275	A0A2T4ARP8_TRIHA	Rho termination factor N-terminal domain-containing protein	358	699.918	0.294014	0.096097	0.000855602	0.00658658
M431DRAFT_228798				1876.84	-0.382656	0.138706	0.00134152	0.0095238
M431DRAFT_230906	A0A2T4A1S5_TRIHA	Cation-transporting ATPase (EC 7.2.2.-)	1308	1486.88	-0.201254	0.0546418	0.000145621	0.00160562
M431DRAFT_233868	A0A2T4A1Y5_TRIHA	Malate dehydrogenase	261	11669.4	-0.310118	0.0944342	0.000361961	0.00331146
M431DRAFT_234914	A0A2T4A217_TRIHA	Endonuclease/exonuclease/phosphatase domain-containing protein	364	1393.43	-0.433258	0.130579	0.000163459	0.00176193
M431DRAFT_235538	A0A2T4A245_TRIHA	Uncharacterized protein	267	1748.33	-1.58746	0.276638	5.02108e-10	3.45118e-08
M431DRAFT_238118	A0A2T4A2H3_TRIHA	E2 ubiquitin-conjugating enzyme (EC 2.3.2.23) (Ubiquitin carrier protein UBC2) (Ubiquitin-protein ligase UBC2)	233	1799.98	-0.336181	0.112329	0.000833806	0.00644692
M431DRAFT_238777	A0A2T4A2H6_TRIHA	Glycosyltransferase family 32 protein	352	868.471	0.892236	0.153361	4.67337e-10	3.25445e-08
M431DRAFT_238980	A0A2T4A2J1_TRIHA	Uncharacterized protein	103	49.9536	-2.74932	0.283463	1.6215e-23	7.46242e-21
M431DRAFT_240842	A0A2T4A2U2_TRIHA	BAR domain-containing protein	261	2401.86	-0.352265	0.0918453	3.69163e-05	0.000525213
M431DRAFT_241440	A0A2T4A2S5_TRIHA	MHD domain-containing protein	437	978.703	0.242891	0.0648229	9.33953e-05	0.00113501
M431DRAFT_243948	A0A2T4A0Y2_TRIHA	Transposase Tc1-like domain-containing protein	167	57.1882	-0.614037	0.246881	0.00117148	0.00856359
M431DRAFT_2456	A0A2T4AJU2_TRIHA	Amine oxidase domain-containing protein	523	853.932	-0.521463	0.149531	6.9722e-05	0.000884901
M431DRAFT_246502	A0A2T4A1A1_TRIHA	Covalently-linked cell wall protein	443	4062.94	-1.40606	0.278167	2.26709e-08	9.79477e-07
M431DRAFT_246877	A0A2T4A1D6_TRIHA	Uncharacterized protein	251	70.3435	-0.820856	0.296512	0.000359353	0.00329045
M431DRAFT_247230	A0A2T4A1R4_TRIHA	Uncharacterized protein	98	24.277	-1.93134	0.377937	1.98084e-08	8.84691e-07
M431DRAFT_2473	A0A2T4AJW1_TRIHA	C3H1-type domain-containing protein	377	630.47	0.235099	0.0686309	0.00032443	0.00303365
M431DRAFT_2479	A0A2T4AJT1_TRIHA	C2H2-type domain-containing protein	966	254.995	0.6627	0.165997	6.75215e-06	0.000132959
M431DRAFT_2494	A0A2T4AJU8_TRIHA	Stress-associated endoplasmic reticulum protein	63	5895.1	-0.422045	0.0929254	1.22506e-06	3.20179e-05
M431DRAFT_249953	A0A2T4A012_TRIHA	Uncharacterized protein	89	204.693	-0.650397	0.134258	1.3429e-07	4.75406e-06
M431DRAFT_251859	A0A2T3ZZY9_TRIHA	Ovule protein	64	208.93	-0.78104	0.144117	5.38001e-09	2.80529e-07
M431DRAFT_255776	A0A2T4A0E4_TRIHA	DUF2293 domain-containing protein	832	928.258	-0.76299	0.258643	0.000235808	0.00232683
M431DRAFT_256173	A0A2T4A0F5_TRIHA	Zn(2)-C6 fungal-type domain-containing protein	449	739.07	-0.694152	0.09726	1.03694e-13	1.66303e-11
M431DRAFT_256624	A0A2T4A0K2_TRIHA	Uncharacterized protein	162	120.263	-0.690085	0.15448	7.64793e-07	2.18674e-05
M431DRAFT_2582	A0A2T4AK65_TRIHA	Cation efflux protein cytoplasmic domain-containing protein	580	339.059	-0.740886	0.167168	8.31379e-07	2.31021e-05
M431DRAFT_260874	A0A2T3ZZ72_TRIHA	Uncharacterized protein	500	514.352	0.414762	0.136263	0.000502923	0.00435633
M431DRAFT_2620	A0A2T4AKB1_TRIHA	WIBG Mago-binding domain-containing protein	206	305.641	0.364733	0.122432	0.000768366	0.00606047
M431DRAFT_263888	A0A2T3ZZL2_TRIHA	V-SNARE coiled-coil homology domain-containing protein	110	4940.19	-0.280472	0.0679226	1.37166e-05	0.000232677
M431DRAFT_264324	A0A2T3ZZM0_TRIHA	Uncharacterized protein	308	95.5694	-1.16557	0.480381	0.000597209	0.00495801
M431DRAFT_264888	A0A2T3ZZQ0_TRIHA	Uncharacterized protein	120	541.89	0.553291	0.1425	1.42589e-05	0.00024013
M431DRAFT_265351	A0A2T3ZY03_TRIHA	Uncharacterized protein	120	25.2015	-0.840962	0.309489	0.000411886	0.00367524
M431DRAFT_2685	A0A2T4AKK1_TRIHA	RING-type domain-containing protein	733	182.186	0.442173	0.117852	3.55214e-05	0.000509714
M431DRAFT_269309	A0A2T3ZYV4_TRIHA	Uncharacterized protein	133	144.809	-0.394157	0.139358	0.00102402	0.00762581
M431DRAFT_271653	A0A2T3ZXU6_TRIHA	Uncharacterized protein	487	466.368	-0.510067	0.148831	9.23769e-05	0.00112392
M431DRAFT_271780	A0A2T3ZXV6_TRIHA	Secreted protein	89	121.042	-1.05694	0.179617	2.80633e-10	2.0919e-08
M431DRAFT_273296	A0A2T3ZX41_TRIHA	Myb-like domain-containing protein	290	398.04	-0.787339	0.249709	0.000118378	0.00136943
M431DRAFT_277040	A0A2T3ZWU7_TRIHA	Transmembrane protein	192	618.719	-0.435519	0.10204	4.09271e-06	8.68164e-05
M431DRAFT_2776	A0A2T4AKX5_TRIHA	Uncharacterized protein	222	20.2691	-1.24935	0.523881	0.000669814	0.00546644
M431DRAFT_2786	A0A2T4AKY3_TRIHA	Iron reductase domain protein	478	418.177	0.633571	0.125107	5.13017e-08	2.03059e-06
M431DRAFT_280387	A0A2T4AN99_TRIHA	REJ domain-containing protein	73	170.051	-1.09586	0.350582	8.92354e-05	0.00109197
M431DRAFT_281846	A0A2T4ANH5_TRIHA	C2H2-type domain-containing protein	267	571.136	-0.984321	0.21663	3.66683e-07	1.13489e-05
M431DRAFT_284448	A0A2T4ANQ4_TRIHA	Homeobox domain-containing protein	503	186.659	0.735919	0.119002	6.31578e-11	5.525e-09
M431DRAFT_286011	A0A2T4AP43_TRIHA	S-formylglutathione hydrolase (EC 3.1.2.12)	286	1674.11	-0.423838	0.135713	0.000359229	0.00329045
M431DRAFT_287239	A0A2T4AP11_TRIHA	GPI anchored serine-rich protein	234	26234.9	0.246808	0.075747	0.000566728	0.00476341
M431DRAFT_289436	A0A2T4APB2_TRIHA	Biogenesis of lysosome-related organelles complex 1 subunit KXD1 (KxDL homolog)	181	608.514	-0.583786	0.148906	1.0847e-05	0.000194602
M431DRAFT_2935	A0A2T4ALI5_TRIHA	Rab-GAP TBC domain-containing protein	800	1282.23	-0.419136	0.0550747	5.98003e-15	1.19431e-12
M431DRAFT_293566	A0A2T4APN5_TRIHA	DUF202 domain-containing protein	282	469.271	-0.482051	0.120592	1.11035e-05	0.000197862
M431DRAFT_295164	A0A2T4APV6_TRIHA	EXPERA domain-containing protein	231	1566.2	0.305444	0.0722776	9.03199e-06	0.000167726
M431DRAFT_297782	A0A2T4AQ84_TRIHA	Extracellular membrane protein CFEM domain-containing protein	818	8626.43	-0.482376	0.151077	0.000223991	0.00223674
M431DRAFT_2987	A0A2T4ALL0_TRIHA	J domain-containing protein	371	1646.05	-0.9046	0.307185	0.000185086	0.00194167
M431DRAFT_3012	A0A2T4ALL2_TRIHA	Zn(2)-C6 fungal-type domain-containing protein	817	1670.29	0.398489	0.0994106	1.51856e-05	0.000250765
M431DRAFT_301968	A0A2T4AQN8_TRIHA	Gamma-glutamylcyclotransferase (EC 4.3.2.7)	231	345.32	0.309644	0.099315	0.000636648	0.00526052
M431DRAFT_3029	A0A2T4ALP9_TRIHA	SPX domain-containing protein	1000	731.194	-0.55758	0.143333	1.3064e-05	0.000225049
M431DRAFT_303943	A0A2T4AQV2_TRIHA	Amidohydrolase-related domain-containing protein	378	2189.82	0.247235	0.0825898	0.00138357	0.00978294
M431DRAFT_304539	A0A2T4AQY8_TRIHA	Uncharacterized protein	99	1990.33	-0.476082	0.109899	2.646e-06	6.0362e-05
M431DRAFT_304879	A0A2T4AR01_TRIHA	CENP-V/GFA domain-containing protein	233	414.72	-1.39733	0.487498	0.000165145	0.00177468
M431DRAFT_3063	A0A2T4ALT3_TRIHA	Mannan endo-1,6-alpha-mannosidase (EC 3.2.1.101)	460	3225.61	-0.402673	0.138558	0.000717023	0.00577602
M431DRAFT_3067	A0A2T4ALT0_TRIHA	GATA-type domain-containing protein	1317	980.513	-0.890975	0.247857	2.15938e-05	0.000336133
M431DRAFT_306986	A0A2T4AR84_TRIHA	Interferon-induced 6-16	117	309.452	-0.428792	0.148919	0.000759755	0.00601662
M431DRAFT_309084	A0A2T4ARA1_TRIHA	Uncharacterized protein	113	119.611	-0.496949	0.138744	5.49393e-05	0.000729652
M431DRAFT_309334	A0A2T4ARQ0_TRIHA	Ribosome maturation protein SDO1/SBDS N-terminal domain-containing protein	114	4490.84	-1.87968	0.171077	2.279e-29	1.85563e-26
M431DRAFT_309708	A0A2T4ARG2_TRIHA	Uncharacterized protein	127	958.326	-0.302123	0.0785747	4.59356e-05	0.000629015
M431DRAFT_310930	A0A2T4ARH0_TRIHA	Interferon-related developmental regulator N-terminal domain-containing protein	459	1483.23	-0.307729	0.0896835	0.000221375	0.00221689
M431DRAFT_311676	A0A2T4ARJ0_TRIHA	Uncharacterized protein	428	4329.58	-0.418686	0.145957	0.00076354	0.0060314
M431DRAFT_311822	A0A2T4ARI5_TRIHA	Uncharacterized protein	165	3233.95	-0.562151	0.138964	6.99252e-06	0.000135809
M431DRAFT_313668	A0A2T4ART1_TRIHA	C2H2-type domain-containing protein	575	184.687	-0.400005	0.131153	0.00050957	0.00439234
M431DRAFT_314565	A0A2T4ARV4_TRIHA	Uncharacterized protein	90	538.732	-1.53611	0.143743	7.05029e-28	4.97516e-25
M431DRAFT_3169	A0A2T4AM67_TRIHA	Mitochondrial import protein 1	125	1167.29	-0.224372	0.0596761	9.68684e-05	0.00117183
M431DRAFT_3181	A0A2T4AM85_TRIHA	TauD/TfdA-like domain-containing protein	532	440.999	-1.22563	0.183318	1.4199e-12	1.74763e-10
M431DRAFT_319506	A0A2T3ZVU1_TRIHA	Major facilitator superfamily (MFS) profile domain-containing protein	593	7349.84	0.518342	0.155662	0.000125416	0.00143207
M431DRAFT_320586	A0A2T3ZW77_TRIHA	Kinesin motor domain-containing protein	1754	1074.5	0.338585	0.0908308	6.25325e-05	0.000808189
M431DRAFT_320641	A0A2T3ZWD6_TRIHA	Phosphoglycerate mutase family protein	266	1655.54	0.437926	0.106753	8.5243e-06	0.000160551
M431DRAFT_321593	A0A2T3ZVJ9_TRIHA	Uncharacterized protein	269	12.4883	1.31622	0.552026	0.000801936	0.00628312
M431DRAFT_3223	A0A2T4AMV1_TRIHA	Fungal STAND N-terminal Goodbye domain-containing protein	489	100.59	-0.85834	0.225837	1.04173e-05	0.000187529
M431DRAFT_323346	A0A2T3ZV30_TRIHA	GST N-terminal domain-containing protein	338	161.203	-0.625831	0.143744	1.49189e-06	3.79608e-05
M431DRAFT_324425	A0A2T3ZVF0_TRIHA	Fe2OG dioxygenase domain-containing protein	357	213.932	0.798033	0.201186	6.21833e-06	0.000123906
M431DRAFT_3256	A0A2T4AMG3_TRIHA	proton-translocating NAD(P)(+) transhydrogenase (EC 7.1.1.1)	1105	17475.3	-0.373081	0.125161	0.000722077	0.00579468
M431DRAFT_325771	A0A2T3ZUV5_TRIHA	AB hydrolase-1 domain-containing protein	300	297.121	-0.507846	0.168914	0.000375779	0.00342898
M431DRAFT_331526	A0A2T3ZTZ1_TRIHA	AMP-dependent synthetase/ligase domain-containing protein	637	834.16	-0.725055	0.270303	0.000541728	0.00462808
M431DRAFT_332328	A0A2T3ZTK7_TRIHA	C3H1-type domain-containing protein	332	385.3	-0.523069	0.0975537	1.28943e-08	6.06607e-07
M431DRAFT_333002	A0A2T3ZTN2_TRIHA	CIDE-N domain-containing protein	148	439.575	-0.542945	0.126033	2.3405e-06	5.51764e-05
M431DRAFT_334218	A0A2T3ZT89_TRIHA	Uncharacterized protein	132	622.01	-0.443923	0.151238	0.000562992	0.00475221
M431DRAFT_334779	A0A2T3ZTA9_TRIHA	SSD domain-containing protein	1280	2233.57	-0.40029	0.0902857	2.26404e-06	5.38536e-05
M431DRAFT_335626	A0A2T3ZTG4_TRIHA	NACHT domain-containing protein	636	118.973	-0.560904	0.172174	0.000136032	0.00153181
M431DRAFT_336912	A0A2T4AJQ1_TRIHA	GTP-binding protein ypt1	202	8099.39	-0.313189	0.0649833	4.94918e-07	1.47986e-05
M431DRAFT_337146	A0A2T4AJN7_TRIHA	Uncharacterized protein	163	473.701	-0.808891	0.21068	9.37285e-06	0.000171944
M431DRAFT_339475	A0A2T4AK00_TRIHA	Zn(2)-C6 fungal-type domain-containing protein	881	281.011	0.482712	0.114335	4.33264e-06	9.13566e-05
M431DRAFT_3408	A0A2T4AGP7_TRIHA	NADH:ubiquinone oxidoreductase 30kDa subunit domain-containing protein	285	6478.27	-0.202938	0.0490671	2.22085e-05	0.000343679
M431DRAFT_344921	A0A2T4AKM7_TRIHA	Secreted protein	81	99.7771	-0.83114	0.182892	4.36408e-07	1.32053e-05
M431DRAFT_346954	A0A2T4AKV8_TRIHA	Helicase ATP-binding domain-containing protein	818	903.155	-0.447878	0.118347	2.88022e-05	0.000428792
M431DRAFT_347831	A0A2T4AKV6_TRIHA	Uncharacterized protein	120	58.5695	-1.49468	0.308528	6.5085e-08	2.52354e-06
M431DRAFT_348046	A0A2T4AKS8_TRIHA	Uncharacterized protein	66	688.566	-0.447516	0.125883	7.27241e-05	0.000913149
M431DRAFT_348260	A0A2T4AKU2_TRIHA	PLC-like phosphodiesterase	440	383.893	-0.433963	0.118439	5.00348e-05	0.000676396
M431DRAFT_349860	A0A2T4AL35_TRIHA	Enoyl reductase (ER) domain-containing protein	395	542.015	-0.948382	0.279426	4.18002e-05	0.000581413
M431DRAFT_3509	A0A2T4AGV1_TRIHA	EF-hand domain-containing protein	147	1462.17	0.292889	0.0908204	0.000510315	0.00439519
M431DRAFT_353791	A0A2T4ALI8_TRIHA	Uncharacterized protein	245	3477.7	-0.985746	0.121027	2.72781e-17	7.04241e-15
M431DRAFT_355790	A0A2T4ALS0_TRIHA	Uncharacterized protein	196	28.1821	-0.879508	0.323149	0.000384862	0.00348782
M431DRAFT_359485	A0A2T4AM69_TRIHA	PLU-1-like protein	1745	388.349	0.309442	0.0899155	0.000208629	0.00212749
M431DRAFT_361588	A0A2T4AMF5_TRIHA	Uncharacterized protein	162	84.511	1.4492	0.563702	0.000388524	0.00351498
M431DRAFT_362876	A0A2T4AMN0_TRIHA	Glycoside hydrolase family 2 protein	890	256.774	0.892048	0.1805	5.8053e-08	2.26749e-06
M431DRAFT_363326	A0A2T4AMS1_TRIHA	NmrA-like domain-containing protein	341	85.7809	-0.728112	0.203598	3.01376e-05	0.00044368
M431DRAFT_365771	A0A2T3ZSZ5_TRIHA	Uncharacterized protein	61	120.878	-2.29051	0.165037	5.44603e-45	8.23518e-42
M431DRAFT_3706	A0A2T4AHM6_TRIHA	Extracellular membrane protein CFEM domain-containing protein	301	34.8266	-0.723995	0.286457	0.000840445	0.00648877
M431DRAFT_371826	A0A2T4AGZ1_TRIHA	ribose-phosphate diphosphokinase (EC 2.7.6.1)	323	1326.87	-0.354726	0.0686315	6.56313e-08	2.53543e-06
M431DRAFT_372264	A0A2T4AGV6_TRIHA	Zinc-binding domain-containing protein	61	157.231	0.325334	0.113463	0.00133713	0.00949902
M431DRAFT_375072	A0A2T4AH75_TRIHA	SHSP domain-containing protein	392	2681.39	-1.78481	0.661093	0.000227546	0.00226796
M431DRAFT_3787	A0A2T4AHU8_TRIHA	DRBM domain-containing protein	337	987.552	-0.325189	0.101721	0.000452826	0.00398765
M431DRAFT_38010	A0A2T4A6U3_TRIHA	Stress response RCI peptide	100	78.2989	-0.978643	0.231234	1.48698e-06	3.79268e-05
M431DRAFT_383305	A0A2T4AHR8_TRIHA	non-specific serine/threonine protein kinase (EC 2.7.11.1)	806	1542.41	0.231638	0.0713151	0.000637126	0.00526052
M431DRAFT_384808	A0A2T4AHX4_TRIHA	E3 ubiquitin protein ligase (EC 2.3.2.27)	651	806.498	0.258315	0.0761791	0.000328288	0.0030572
M431DRAFT_385252	A0A2T4AHZ8_TRIHA	Ovule protein	74	17.0212	-1.10717	0.368888	0.000140445	0.0015665
M431DRAFT_385256	A0A2T4AI50_TRIHA	Uncharacterized protein	91	32.9491	-3.23054	0.365142	5.73843e-20	1.84065e-17
M431DRAFT_390958	A0A2T4AJ71_TRIHA	Zn(2)-C6 fungal-type domain-containing protein	695	4684.11	-0.947335	0.298555	8.81841e-05	0.00108161
M431DRAFT_3910	A0A2T4AI73_TRIHA	CAP-Gly domain-containing protein	1353	604.178	0.3477	0.097786	0.000114833	0.00133719
M431DRAFT_394541	A0A2T4AJL1_TRIHA	Fungal-type protein kinase domain-containing protein	202	2561.63	-0.58268	0.0890164	8.01563e-12	8.6577e-10
M431DRAFT_395094	A0A2T4AJM9_TRIHA	Proline dehydrogenase (EC 1.5.5.2)	507	86.6014	1.03392	0.458125	0.00107574	0.00796832
M431DRAFT_396012	A0A2T4AJJ4_TRIHA	Transcription factor domain-containing protein	547	666.938	-0.931677	0.163032	7.99618e-10	5.27752e-08
M431DRAFT_396799	A0A2T3ZRN9_TRIHA	Uncharacterized protein	63	1751.86	-1.14616	0.226197	2.21305e-08	9.71996e-07
M431DRAFT_400503	A0A2T4AEA9_TRIHA	Uncharacterized protein	395	944.71	0.431845	0.102852	5.74049e-06	0.000116404
M431DRAFT_401771	A0A2T4AEH5_TRIHA	Uncharacterized protein	152	359.955	-0.481735	0.0890859	1.14918e-08	5.4793e-07
M431DRAFT_4021	A0A2T4AIK8_TRIHA	SART-1 protein	662	427.362	0.340004	0.0796513	6.38106e-06	0.00012625
M431DRAFT_402247	A0A2T4AEQ8_TRIHA	Phosphoribosyltransferase domain-containing protein	201	935.919	0.327033	0.079452	1.29395e-05	0.000223734
M431DRAFT_403658	A0A2T4AES4_TRIHA	Rhodopsin domain-containing protein	357	307.089	0.632883	0.158161	7.00696e-06	0.00013584
M431DRAFT_407313	A0A2T4AFL1_TRIHA	Oxysterol-binding protein-like protein 1	467	1813.59	-0.462799	0.0669981	9.91225e-13	1.23437e-10
M431DRAFT_40815	A0A2T3ZRG2_TRIHA	Uncharacterized protein	95	895.615	-0.326543	0.108049	0.000809805	0.0063086
M431DRAFT_409316	A0A2T4AFD2_TRIHA	Uncharacterized protein	151	11823.4	-0.579019	0.185356	0.000204581	0.00209428
M431DRAFT_412604	A0A2T4AFT2_TRIHA	PAS domain-containing protein	207	2383.21	-5.80709	0.464989	4.07564e-37	4.31406e-34
M431DRAFT_412895	A0A2T4AFU0_TRIHA	Transcription factor domain-containing protein	809	123.711	-3.99516	0.312063	8.99824e-39	1.05829e-35
M431DRAFT_413454	A0A2T4AFR4_TRIHA	SWIM-type domain-containing protein	172	205.749	-4.36261	0.337929	2.00917e-39	2.65838e-36
M431DRAFT_414920	A0A2T4AFY0_TRIHA	Anhydro-N-acetylmuramic acid kinase	444	6113.19	0.39327	0.12932	0.00054678	0.00465925
M431DRAFT_415166	A0A2T4AG07_TRIHA	Uncharacterized protein	191	406.292	-0.436463	0.12604	0.00010597	0.00125891
M431DRAFT_416142	A0A2T4AG40_TRIHA	Secreted protein	125	505.292	-0.907291	0.121485	6.37097e-15	1.22612e-12
M431DRAFT_419154	A0A2T4AGM1_TRIHA	Secreted protein	111	26.7953	-0.976652	0.38845	0.00060027	0.00497951
M431DRAFT_420214	A0A2T4AGI4_TRIHA	Secreted protein	89	24.1709	-1.31492	0.477829	0.000257196	0.0024968
M431DRAFT_422216	A0A2T4ABS7_TRIHA	Alpha-galactosidase (EC 3.2.1.22) (Melibiase)	385	134.148	-1.65575	0.335249	3.75305e-08	1.53384e-06
M431DRAFT_422709	A0A2T4AC17_TRIHA	DUF3824 domain-containing protein	1026	3612.02	-0.390457	0.117049	0.000203328	0.00208752
M431DRAFT_423157	A0A2T4ABW7_TRIHA	Uncharacterized protein	189	161.663	-0.426852	0.157526	0.00125666	0.00905493
M431DRAFT_425736	A0A2T4AC62_TRIHA	thioredoxin-dependent peroxiredoxin (EC 1.11.1.24) (Thioredoxin peroxidase)	257	4510.72	0.261552	0.0685314	6.78736e-05	0.000866637
M431DRAFT_425986	A0A2T4AC76_TRIHA	Glycosyltransferase family 8 protein	322	516.235	0.325812	0.09648	0.000246688	0.00241554
M431DRAFT_4266	A0A2T4AJT7_TRIHA	Major facilitator superfamily (MFS) profile domain-containing protein	482	54.5622	1.56596	0.482325	5.31564e-05	0.000711328
M431DRAFT_42690	A0A2T4AQU5_TRIHA	Biogenesis of lysosome-related organelles complex 1 subunit 1	220	163.423	-0.685412	0.193395	3.55379e-05	0.000509714
M431DRAFT_429652	A0A2T4ACN2_TRIHA	Uncharacterized protein	428	175.031	-0.810847	0.222195	2.06698e-05	0.000323176
M431DRAFT_430396	A0A2T4ACR2_TRIHA	Secreted peptide	112	1338.93	-0.506548	0.114893	1.6253e-06	4.08641e-05
M431DRAFT_430483	A0A2T4ACS3_TRIHA	Transmembrane protein	125	334.203	-0.710406	0.146588	1.20689e-07	4.33048e-06
M431DRAFT_430787	A0A2T4AD55_TRIHA	Mannosylphosphorylation protein	261	1679.36	-0.420153	0.122355	0.000125127	0.00143031
M431DRAFT_431015	A0A2T4ACQ9_TRIHA	FAD dependent oxidoreductase domain-containing protein	358	346.491	0.333956	0.0876381	4.57149e-05	0.000628432
M431DRAFT_432716	A0A2T4ACS7_TRIHA	Cyclin-dependent kinases regulatory subunit	112	1593.78	-0.239202	0.07482	0.000715583	0.00576881
M431DRAFT_433180	A0A2T4ACT8_TRIHA	Uncharacterized protein	268	5409.36	-0.526081	0.0808531	1.19025e-11	1.23518e-09
M431DRAFT_433197	A0A2T4ACT9_TRIHA	Uncharacterized protein	163	451.663	-0.388518	0.118594	0.000250901	0.00244773
M431DRAFT_433808	A0A2T4ACW9_TRIHA	Cdp-alcohol phosphatidyltransferase protein	197	37256.2	-0.677346	0.115157	4.38522e-10	3.07401e-08
M431DRAFT_435360	A0A2T4AD41_TRIHA	Peroxisomal membrane protein PEX13 (Peroxin-13)	378	1392.79	0.323715	0.0764984	8.26648e-06	0.000156811
M431DRAFT_435501	A0A2T4AD56_TRIHA	HIG1 domain-containing protein	224	1998.64	-0.723192	0.105876	8.59097e-13	1.08256e-10
M431DRAFT_437338	A0A2T4ADI4_TRIHA	Endoplasmic reticulum transmembrane protein	213	4258.48	-0.610571	0.0424716	5.20084e-48	9.17515e-45
M431DRAFT_438959	A0A2T4ADU7_TRIHA	Uncharacterized protein	72	486.895	-0.313159	0.103733	0.000863082	0.00663451
M431DRAFT_439378	A0A2T4ADR9_TRIHA	Protein kinase domain-containing protein	1091	642.18	0.374551	0.0701157	2.44199e-08	1.05075e-06
M431DRAFT_439872	A0A2T4ADX6_TRIHA	Enoyl reductase (ER) domain-containing protein	337	530.079	-0.392477	0.0970297	1.21925e-05	0.000213318
M431DRAFT_440273	A0A2T3ZRE0_TRIHA	Uncharacterized protein	278	240.873	0.575377	0.12373	4.36643e-07	1.32053e-05
M431DRAFT_441	A0A2T4ATH2_TRIHA	Major facilitator superfamily (MFS) profile domain-containing protein	452	886.039	0.340146	0.078067	4.32196e-06	9.13374e-05
M431DRAFT_442060	A0A2T4A9B8_TRIHA	Glycosyltransferase family 32 protein	345	502.72	-0.740501	0.238342	0.000146789	0.00161401
M431DRAFT_444049	A0A2T4A9V4_TRIHA	RING-type E3 ubiquitin transferase (EC 2.3.2.27)	275	418.058	-1.24889	0.475829	0.000352152	0.0032357
M431DRAFT_446892	A0A2T4AA00_TRIHA	Branched-chain-amino-acid aminotransferase	399	4812.15	0.321572	0.064756	2.64502e-07	8.69488e-06
M431DRAFT_450023	A0A2T4AAJ5_TRIHA	Uncharacterized protein	1168	3038.84	-0.621755	0.139034	8.64045e-07	2.38175e-05
M431DRAFT_45093	A0A2T3ZTS8_TRIHA	Hydrophobin	81	39.1898	-1.36103	0.495403	0.000247819	0.00242436
M431DRAFT_451836	A0A2T4AAQ7_TRIHA	Uncharacterized protein	303	135.533	0.594647	0.170262	5.65964e-05	0.000748841
M431DRAFT_452506	A0A2T4AAW9_TRIHA	Uncharacterized protein	124	85.318	-1.1841	0.242194	5.93831e-08	2.31092e-06
M431DRAFT_452682	A0A2T4ABC5_TRIHA	Uncharacterized protein	63	225.983	0.699859	0.21236	8.69339e-05	0.00106999
M431DRAFT_452694	A0A2T4AAW4_TRIHA	Uncharacterized protein	161	67.6524	1.00054	0.221269	4.34058e-07	1.32053e-05
M431DRAFT_452695	A0A2T4AAV6_TRIHA	C2H2-type domain-containing protein	300	2908.14	0.626136	0.187076	8.83757e-05	0.0010827
M431DRAFT_4555	A0A2T4AET9_TRIHA	Cation-transporting P-type ATPase N-terminal domain-containing protein	1099	2119.76	0.588468	0.156064	2.00044e-05	0.000313698
M431DRAFT_458460	A0A2T4A7Y8_TRIHA	Uncharacterized protein	169	73.042	-0.572221	0.193548	0.000350059	0.00322487
M431DRAFT_461748	A0A2T4A8I0_TRIHA	Uncharacterized protein	88	111.288	-2.1538	0.227621	1.37136e-22	5.37626e-20
M431DRAFT_463926	A0A2T4A601_TRIHA	Secreted protein	63	63.226	-0.883498	0.213223	2.41792e-06	5.62498e-05
M431DRAFT_468260	A0A2T4A6J4_TRIHA	Transmembrane protein	72	68.5738	-1.17177	0.33985	2.88734e-05	0.000429249
M431DRAFT_468722	A0A2T4A6P0_TRIHA	DNA polymerase alpha/delta/epsilon subunit B domain-containing protein	503	517.753	0.252816	0.0783705	0.000575215	0.0048178
M431DRAFT_470148	A0A2T4A6M8_TRIHA	HIG1 domain-containing protein	111	502.75	-0.644544	0.151972	2.38506e-06	5.57671e-05
M431DRAFT_4706	A0A2T4AFA5_TRIHA	alpha-1,2-Mannosidase (EC 3.2.1.-)	1173	1544.62	0.339354	0.080991	9.04814e-06	0.000167731
M431DRAFT_472406	A0A2T4A6T9_TRIHA	Ubiquitin-like protease family profile domain-containing protein	1093	668.938	-0.24307	0.0665739	0.000136504	0.00153549
M431DRAFT_475473	A0A2T4A788_TRIHA	Protein sym1	256	878.262	-0.39939	0.0896211	2.05063e-06	4.96553e-05
M431DRAFT_476526	A0A2T4ASD3_TRIHA	NAD-dependent epimerase/dehydratase domain-containing protein	349	145.648	-4.51858	0.738032	3.90829e-11	3.56632e-09
M431DRAFT_4767	A0A2T4AFF8_TRIHA	RRM domain-containing protein	271	2998.16	-0.42693	0.156729	0.00134398	0.00953488
M431DRAFT_476900	A0A2T4ATL4_TRIHA	Uncharacterized protein	617	307.025	-0.408181	0.126779	0.000279523	0.0026662
M431DRAFT_476913	A0A2T4ATM9_TRIHA	C2H2-type domain-containing protein	390	921.01	-0.321257	0.105396	0.000760423	0.00601662
M431DRAFT_476925	A0A2T4ATR3_TRIHA	Uncharacterized protein	1099	21.2655	-1.27951	0.434425	0.000153613	0.0016694
M431DRAFT_476987	A0A2T4ATW7_TRIHA	Dipeptidyl-peptidase V	699	1846.96	-0.364693	0.12248	0.000753073	0.00598894
M431DRAFT_477077	A0A2T4AU71_TRIHA	Myb-like domain-containing protein	628	626.187	-0.573327	0.215737	0.000838593	0.0064792
M431DRAFT_477096	A0A2T4AU90_TRIHA	Redoxin domain-containing protein	166	4823.53	-0.327715	0.0429493	8.25673e-15	1.50685e-12
M431DRAFT_477180	A0A2T4AUN5_TRIHA	Ribokinase (RK) (EC 2.7.1.15)	317	185.983	0.376029	0.118939	0.000404725	0.00363052
M431DRAFT_477233	A0A2T4AUR4_TRIHA	N-acetyltransferase domain-containing protein	219	202.879	0.690649	0.244596	0.000389896	0.00352138
M431DRAFT_477294	A0A2T4AUY7_TRIHA	Rhodopsin domain-containing protein	516	155.41	0.64393	0.150624	2.17631e-06	5.21183e-05
M431DRAFT_477553	A0A2T4AVU4_TRIHA	Carbamoyl phosphate synthase arginine-specific small chain (EC 6.3.5.5) (Arginine-specific carbamoyl phosphate synthetase, glutamine chain) (Glutamine-dependent carbamoyl phosphate synthetase)	459	3927.05	0.306116	0.0955563	0.000497435	0.00431586
M431DRAFT_477588	A0A2T4AVY3_TRIHA	Ferrochelatase (EC 4.98.1.1)	423	3234.72	-1.4325	0.263937	3.40517e-09	1.87728e-07
M431DRAFT_477593	A0A2T4AVZ9_TRIHA	Cut9 interacting protein Scn1	437	139.852	0.441256	0.137175	0.000250696	0.00244773
M431DRAFT_477854	A0A2T4ANS7_TRIHA	R3H domain-containing protein	1097	243.004	0.487147	0.100922	2.39201e-07	7.98719e-06
M431DRAFT_477907	A0A2T4ANT1_TRIHA	WW domain-containing protein	1212	2066.53	-0.232785	0.0732322	0.000775382	0.00610217
M431DRAFT_477947	A0A2T4ANY5_TRIHA	Sidoreflexin	353	492.381	0.435531	0.138444	0.000336197	0.00311343
M431DRAFT_478050	A0A2T4AP99_TRIHA	Zn(2)-C6 fungal-type domain-containing protein	514	909.996	-0.589838	0.194912	0.000262845	0.00253851
M431DRAFT_478197	A0A2T4APS2_TRIHA	J domain-containing protein	423	2427.48	0.211749	0.0645714	0.000623165	0.00515328
M431DRAFT_478216	A0A2T4AQ85_TRIHA	Succinate/fumarate mitochondrial transporter	320	239.407	-3.28133	0.876498	5.94999e-06	0.000119398
M431DRAFT_478316	A0A2T4AQ88_TRIHA	Fungal N-terminal domain-containing protein	381	1652.42	-0.441211	0.149674	0.000550042	0.00468022
M431DRAFT_478351	A0A2T4AQC5_TRIHA	Arrestin-like N-terminal domain-containing protein	345	73.4117	-0.703221	0.186913	1.61321e-05	0.00026311
M431DRAFT_478402	A0A2T4AQI5_TRIHA	Mid2 domain-containing protein	404	134.29	1.41574	0.228058	3.10027e-11	2.85359e-09
M431DRAFT_478429	A0A2T4AQL1_TRIHA	Cep57 centrosome microtubule-binding domain-containing protein	889	404.84	0.50966	0.118158	2.55223e-06	5.88526e-05
M431DRAFT_478438	A0A2T4AQL5_TRIHA	CAP-Gly domain-containing protein	588	861.448	0.24487	0.0747984	0.000529205	0.00453942
M431DRAFT_478693	A0A2T4ARE0_TRIHA	G protein alpha subunit	354	1731.44	0.279355	0.0775202	0.000135907	0.00153181
M431DRAFT_478849	A0A2T4AS11_TRIHA	Histone deacetylase (EC 3.5.1.98)	496	535.788	0.28185	0.095192	0.00126784	0.00909833
M431DRAFT_478943	A0A2T4AJS6_TRIHA	Post-SET domain-containing protein	211	181.287	-1.84482	0.425672	6.60879e-07	1.91655e-05
M431DRAFT_479192	A0A2T4AKN4_TRIHA	Suppressor of forked domain-containing protein	611	889.82	0.349905	0.0776061	2.03977e-06	4.961e-05
M431DRAFT_479338	A0A2T4AL11_TRIHA	Peptidase S53 domain-containing protein	649	4712.72	-1.37401	0.305684	3.53218e-07	1.10687e-05
M431DRAFT_479411	A0A2T4ALB3_TRIHA	CASTOR ACT domain-containing protein	390	64.9422	0.752649	0.190889	7.56516e-06	0.000145331
M431DRAFT_479478	A0A2T4ALG5_TRIHA	Amino acid permease/ SLC12A domain-containing protein	1305	204.544	-2.23422	0.408268	2.09085e-09	1.22274e-07
M431DRAFT_479546	A0A2T4ALP3_TRIHA	Uncharacterized protein	437	2155.17	-0.836326	0.265623	0.000113634	0.00132469
M431DRAFT_479664	A0A2T4AM74_TRIHA	glucan endo-1,3-beta-D-glucosidase (EC 3.2.1.39)	863	175.965	2.60007	0.584031	3.55538e-07	1.10687e-05
M431DRAFT_479666	A0A2T4AM58_TRIHA	Uncharacterized protein	746	2025.19	0.347988	0.0641704	1.8632e-08	8.4282e-07
M431DRAFT_479794	A0A2T4AMK7_TRIHA	AMP-dependent synthetase/ligase domain-containing protein	589	503.849	0.536288	0.202226	0.00100683	0.00752267
M431DRAFT_4800	A0A2T4AFJ5_TRIHA	60S ribosomal protein L8	266	15780.5	0.304499	0.0700329	5.38353e-06	0.000110009
M431DRAFT_480074	A0A2T4AHJ5_TRIHA	DNL-type domain-containing protein	306	131.417	-0.516476	0.178366	0.000505987	0.00437571
M431DRAFT_480184	A0A2T4AHE0_TRIHA	Sec20 domain-containing protein	392	543.027	-0.313514	0.087987	0.000128738	0.00146368
M431DRAFT_480357	A0A2T4AI28_TRIHA	PHD-type domain-containing protein	642	544.862	0.321766	0.0953041	0.000251284	0.00244921
M431DRAFT_480417	A0A2T4AI57_TRIHA	BZIP domain-containing protein	268	1962.05	0.325825	0.109824	0.000986867	0.00738755
M431DRAFT_480508	A0A2T4AIY9_TRIHA	Acetyl-coenzyme A synthetase (EC 6.2.1.1)	664	14261.1	-0.78275	0.118501	3.63515e-12	4.13743e-10
M431DRAFT_480556	A0A2T4AIP1_TRIHA	NADP-dependent oxidoreductase domain-containing protein	310	762.951	-0.199729	0.0657329	0.00141616	0.00995488
M431DRAFT_480630	A0A2T4AIV8_TRIHA	C2H2-type domain-containing protein	610	341.67	0.367232	0.11356	0.000319435	0.0029951
M431DRAFT_480767	A0A2T4AJF6_TRIHA	Prion-inhibition and propagation HeLo domain-containing protein	724	389.696	-0.444959	0.167232	0.001323	0.00944298
M431DRAFT_480768	A0A2T4AJR7_TRIHA	Ysc84 actin-binding domain-containing protein	604	2386.61	-1.00576	0.237535	1.456e-06	3.72265e-05
M431DRAFT_480945	A0A2T4AEQ9_TRIHA	MEMO1 family protein	323	1099.57	-0.388464	0.116907	0.000216127	0.00217669
M431DRAFT_480953	A0A2T4AEC4_TRIHA	S5 DRBM domain-containing protein	262	15193.5	0.374693	0.0641887	1.91714e-09	1.14005e-07
M431DRAFT_481046	A0A2T4AEN8_TRIHA	Major facilitator superfamily (MFS) profile domain-containing protein	557	11660.7	0.337638	0.0741931	2.00495e-06	4.90125e-05
M431DRAFT_481072	A0A2T4AEQ4_TRIHA	Cytochrome P450	524	416.26	1.18781	0.467758	0.000476634	0.00416034
M431DRAFT_481180	A0A2T4AF43_TRIHA	BZIP domain-containing protein	280	219.287	0.488246	0.118759	6.92119e-06	0.000134976
M431DRAFT_481182	A0A2T4AFI0_TRIHA	Transcriptional regulator	406	261.158	0.415773	0.12615	0.000211823	0.00215237
M431DRAFT_481433	A0A2T4AFX6_TRIHA	Uncharacterized protein	106	155.561	-0.642698	0.185567	5.24322e-05	0.000707
M431DRAFT_481484	A0A2T4AG12_TRIHA	Uncharacterized protein	203	2463.38	-0.304383	0.0819547	7.68344e-05	0.000954569
M431DRAFT_481509	A0A2T4AGC7_TRIHA	Small ribosomal subunit protein uS7 domain-containing protein	355	912.651	0.210482	0.0684808	0.00125552	0.00905291
M431DRAFT_481512	A0A2T4AG59_TRIHA	Neutral ceramidase (EC 3.5.1.23)	738	11803.6	-0.279479	0.0619226	2.38663e-06	5.57671e-05
M431DRAFT_481603	A0A2T4AGE9_TRIHA	AMP-dependent synthetase/ligase domain-containing protein	694	5130.89	-0.409921	0.0717463	2.19685e-09	1.27767e-07
M431DRAFT_481697	A0A2T4ABN9_TRIHA	40S ribosomal protein S24	136	12608.8	0.310903	0.0688354	2.4719e-06	5.73502e-05
M431DRAFT_481744	A0A2T4ABR9_TRIHA	Alginate lyase domain-containing protein	441	249.09	-0.654091	0.113349	8.04573e-10	5.27752e-08
M431DRAFT_481853	A0A2T4AC33_TRIHA	Amino acid permease/ SLC12A domain-containing protein	570	108.647	0.760508	0.178035	1.64174e-06	4.11798e-05
M431DRAFT_482054	A0A2T4AD66_TRIHA	MARVEL domain-containing protein	288	691.15	1.15826	0.28139	2.22947e-06	5.31508e-05
M431DRAFT_482159	A0A2T4AD30_TRIHA	C2 domain-containing protein	1179	146.596	-1.34472	0.455531	0.000130838	0.00148437
M431DRAFT_482550	A0A2T4A9D5_TRIHA	Uncharacterized protein	314	1363.45	-2.11643	0.467128	2.51845e-07	8.35667e-06
M431DRAFT_482749	A0A2T4A9Z8_TRIHA	N-acetyltransferase domain-containing protein	226	128.509	0.830856	0.169998	8.24032e-08	3.04978e-06
M431DRAFT_482844	A0A2T4AAC1_TRIHA	Branched-chain-amino-acid aminotransferase (EC 2.6.1.42)	410	2184.85	0.402181	0.117437	0.000147811	0.00162133
M431DRAFT_483216	A0A2T4A7N0_TRIHA	AAA+ ATPase domain-containing protein	1133	925.322	0.409069	0.0832577	2.14884e-07	7.31365e-06
M431DRAFT_483234	A0A2T4A7L8_TRIHA	GTP-binding protein	399	996.379	0.295166	0.0885385	0.000330862	0.00307208
M431DRAFT_483726	A0A2T4A6A7_TRIHA	Protein-serine/threonine kinase (EC 2.7.11.-)	462	308.568	0.449875	0.145948	0.000398172	0.00358084
M431DRAFT_483779	A0A2T4A6N1_TRIHA	NDT80 domain-containing protein	632	3816.17	0.291746	0.0628072	1.42403e-06	3.64973e-05
M431DRAFT_483876	A0A2T4A6S7_TRIHA	C2H2-type domain-containing protein	508	63.1912	-0.770735	0.196131	7.0436e-06	0.000136301
M431DRAFT_483889	A0A2T4A6S1_TRIHA	Ribosome biogenesis protein YTM1	474	567.6	0.302431	0.101751	0.00108733	0.00803167
M431DRAFT_483982	A0A2T4A764_TRIHA	DNA/RNA-binding protein Alba-like domain-containing protein	203	94.3728	0.517175	0.162333	0.000207852	0.00212208
M431DRAFT_484141	A0A2T4A4R1_TRIHA	CENP-V/GFA domain-containing protein	284	1458.94	0.453132	0.145663	0.000335961	0.00311343
M431DRAFT_484407	A0A2T4A5W3_TRIHA	Histidinol-phosphatase (HolPase) (EC 3.1.3.15)	309	216.203	0.330913	0.103179	0.000428364	0.0038007
M431DRAFT_484605	A0A2T4A3K0_TRIHA	gamma-glutamylcyclotransferase (EC 4.3.2.9)	330	192.117	-1.11008	0.179524	3.96986e-11	3.59154e-09
M431DRAFT_484611	A0A2T4A3I5_TRIHA	MARVEL domain-containing protein	242	104.439	-1.35758	0.362179	8.7375e-06	0.000163693
M431DRAFT_484635	A0A2T4A3L2_TRIHA	Uncharacterized protein	429	25.9675	-1.03317	0.401491	0.000485291	0.00422435
M431DRAFT_484915	A0A2T4A4I1_TRIHA	Uncharacterized protein	272	96.1586	1.06991	0.171393	3.06589e-11	2.84671e-09
M431DRAFT_485036	A0A2T4A2G3_TRIHA	TeaA receptor TeaR	489	465.811	0.367966	0.124625	0.000807723	0.0063086
M431DRAFT_485200	A0A2T4A2S6_TRIHA	Zn(2)-C6 fungal-type domain-containing protein	1182	3560.53	-1.15042	0.189849	8.61602e-11	7.35488e-09
M431DRAFT_485370	A0A2T4A0Q9_TRIHA	N-acetyltransferase domain-containing protein	242	299.902	-0.977969	0.118959	1.60367e-17	4.24371e-15
M431DRAFT_485459	A0A2T4A110_TRIHA	Uncharacterized protein	224	439.771	-0.464812	0.17653	0.00141335	0.00995358
M431DRAFT_485499	A0A2T4A145_TRIHA	Amidase domain-containing protein	617	1927.39	-0.974939	0.213507	3.37806e-07	1.06737e-05
M431DRAFT_485569	A0A2T4A1G4_TRIHA	Uncharacterized protein	384	166.599	-0.827026	0.217736	1.09006e-05	0.000195234
M431DRAFT_485653	A0A2T4A1L4_TRIHA	L-ornithine N(5)-monooxygenase (EC 1.14.13.196) (L-ornithine N(5)-oxygenase)	563	2016.51	-0.541171	0.153352	5.40558e-05	0.00072245
M431DRAFT_485709	A0A2T3ZZQ9_TRIHA	Mannosyl-oligosaccharide glucosidase (EC 3.2.1.106) (Glucosidase I)	1026	5279.58	-0.474285	0.10693	1.64971e-06	4.12817e-05
M431DRAFT_485768	A0A2T3ZZY1_TRIHA	Mid2 domain-containing protein	391	264.757	0.846247	0.32574	0.000566477	0.00476341
M431DRAFT_485854	A0A2T4A094_TRIHA	Uncharacterized protein	390	273.779	0.396294	0.120386	0.000228626	0.00227444
M431DRAFT_485945	A0A2T4A0J1_TRIHA	DUF6594 domain-containing protein	324	72.8645	-0.566215	0.164565	7.319e-05	0.000916824
M431DRAFT_485966	A0A2T4A0L5_TRIHA	GPR1/FUN34/YaaH-class plasma membrane protein	274	2499.67	-5.08749	0.305553	8.57785e-64	3.02655e-60
M431DRAFT_485967	A0A2T4A0K4_TRIHA	F-box domain-containing protein	898	261.154	-0.43072	0.144654	0.000550942	0.00468035
M431DRAFT_486118	A0A2T3ZZB2_TRIHA	Mannosyltransferase (EC 2.4.1.-)	631	97.0274	0.526201	0.18174	0.000508747	0.00438883
M431DRAFT_486211	A0A2T3ZZT5_TRIHA	mannan endo-1,6-alpha-mannosidase (EC 3.2.1.101)	581	1303.43	-0.352979	0.0852568	1.03709e-05	0.000187012
M431DRAFT_486447	A0A2T3ZYM4_TRIHA	Pseudouridine synthase RsuA/RluA-like domain-containing protein	570	342.923	-0.382006	0.120913	0.000382403	0.00347988
M431DRAFT_486469	A0A2T3ZYX8_TRIHA	amidase (EC 3.5.1.4)	564	336.109	-0.565724	0.0921064	1.17332e-10	9.77918e-09
M431DRAFT_486573	A0A2T3ZXM8_TRIHA	F-box domain-containing protein	493	115.279	0.773127	0.209663	1.78972e-05	0.000287032
M431DRAFT_486666	A0A2T3ZXX8_TRIHA	Zn(2)-C6 fungal-type domain-containing protein	233	299.751	0.485285	0.158706	0.000351527	0.00323277
M431DRAFT_486761	A0A2T3ZXB7_TRIHA	Tyrosine specific protein phosphatases domain-containing protein	628	342.024	0.434495	0.0917303	4.66079e-07	1.40155e-05
M431DRAFT_486793	A0A2T3ZXE0_TRIHA	Lytic polysaccharide monooxygenase	271	21138.8	-0.706831	0.116219	8.19842e-11	7.0553e-09
M431DRAFT_486863	A0A2T3ZWP8_TRIHA	RNA recognition motif-containing protein	426	1242	0.238284	0.0783174	0.00126549	0.00909833
M431DRAFT_486958	A0A2T3ZWZ9_TRIHA	AAA+ ATPase domain-containing protein	764	472.122	-0.271072	0.0763215	0.000167989	0.00180341
M431DRAFT_487075	A0A2T3ZWJ6_TRIHA	SH3 domain-containing protein	946	293.357	0.420902	0.106153	1.6253e-05	0.000264268
M431DRAFT_487404	A0A2T3ZV45_TRIHA	Sulfatase N-terminal domain-containing protein	1065	714.935	0.321144	0.0766905	9.94661e-06	0.000180282
M431DRAFT_487503	A0A2T3ZUL2_TRIHA	Uncharacterized protein	410	1039.04	-0.895724	0.208951	1.29259e-06	3.3371e-05
M431DRAFT_487625	A0A2T3ZU94_TRIHA	Major facilitator superfamily (MFS) profile domain-containing protein	574	376.062	-0.67497	0.259388	0.000751479	0.00598075
M431DRAFT_487678	A0A2T3ZUE7_TRIHA	Purine-cytosine permease	490	340.272	0.355714	0.0956546	5.95083e-05	0.000775734
M431DRAFT_487795	A0A2T3ZU72_TRIHA	Peptidase S8/S53 domain-containing protein	951	10400.1	-0.97045	0.253401	8.03315e-06	0.000152695
M431DRAFT_487861	A0A2T3ZTY4_TRIHA	MARVEL domain-containing protein	151	1110.24	-1.48349	0.169554	1.2236e-19	3.70051e-17
M431DRAFT_487876	A0A2T3ZTZ5_TRIHA	Uncharacterized protein	160	54.1481	0.621846	0.243033	0.000980692	0.00735692
M431DRAFT_488032	A0A2T3ZTG2_TRIHA	C2H2-type domain-containing protein	871	1539.5	0.28103	0.0900141	0.000760533	0.00601662
M431DRAFT_488059	A0A2T3ZT29_TRIHA	SEC7 domain-containing protein	1551	2658.82	-0.21881	0.0613837	0.000204462	0.00209428
M431DRAFT_488086	A0A2T3ZT58_TRIHA	SWIM-type domain-containing protein	253	182.858	-0.339809	0.116001	0.00106365	0.00790083
M431DRAFT_488097	A0A2T3ZT70_TRIHA	Major facilitator superfamily (MFS) profile domain-containing protein	504	779.205	0.497065	0.182312	0.000918402	0.00699877
M431DRAFT_488109	A0A2T3ZT79_TRIHA	Major facilitator superfamily (MFS) profile domain-containing protein	584	324.522	0.835087	0.140339	2.25514e-10	1.74238e-08
M431DRAFT_488114	A0A2T3ZT87_TRIHA	FAD-binding domain-containing protein	413	60.7348	-0.799029	0.214536	1.56381e-05	0.000256792
M431DRAFT_488286	A0A2T3ZSI9_TRIHA	Uncharacterized protein	101	4922.77	-0.241879	0.0761846	0.000749824	0.00597207
M431DRAFT_488425	A0A2T3ZS67_TRIHA	Prion-inhibition and propagation HeLo domain-containing protein	569	55.9975	0.623565	0.218957	0.000452645	0.00398765
M431DRAFT_488745	A0A2T4ASC2_TRIHA	C2H2-type domain-containing protein	958	209.423	0.389978	0.113947	0.000154061	0.00167255
M431DRAFT_488800	A0A2T4ASJ5_TRIHA	Transcription factor domain-containing protein	577	87.3641	-0.747714	0.23705	0.000130658	0.00148392
M431DRAFT_488862	A0A2T4ASQ5_TRIHA	Beta-mannosidase A (EC 3.2.1.25) (Mannanase A)	920	175.942	0.391264	0.126986	0.000472273	0.00412868
M431DRAFT_488896	A0A2T4ASU5_TRIHA	NACHT domain-containing protein	1165	388.068	-0.448678	0.0968599	7.15172e-07	2.0627e-05
M431DRAFT_488914	A0A2T4ASY6_TRIHA	MHYT domain-containing protein	871	1075.49	-2.87501	0.552836	8.78495e-09	4.34526e-07
M431DRAFT_489009	A0A2T4ATF2_TRIHA	Peptidase S8/S53 domain-containing protein	841	49.2729	0.653093	0.21121	0.000196214	0.0020342
M431DRAFT_489135	A0A2T4ATJ5_TRIHA	Major facilitator superfamily (MFS) profile domain-containing protein	571	1391.35	0.296754	0.0523531	6.35125e-09	3.24773e-07
M431DRAFT_489279	A0A2T4ATX8_TRIHA	Major facilitator superfamily (MFS) profile domain-containing protein	500	467.634	-0.445222	0.102825	3.05331e-06	6.8473e-05
M431DRAFT_489293	A0A2T4AU08_TRIHA	UBX domain-containing protein 2	485	704.555	-0.286799	0.0874335	0.00041767	0.00371515
M431DRAFT_489331	A0A2T4AU23_TRIHA	Intradiol ring-cleavage dioxygenases domain-containing protein	329	542.582	-1.35549	0.240704	9.87743e-10	6.37516e-08
M431DRAFT_489366	A0A2T4AU78_TRIHA	Hydrophobin	93	559.84	-1.1258	0.271571	1.94102e-06	4.76699e-05
M431DRAFT_489474	A0A2T4AUF6_TRIHA	PLD phosphodiesterase domain-containing protein	1098	908.23	0.287318	0.0761231	6.7124e-05	0.000860179
M431DRAFT_489504	A0A2T4AUI7_TRIHA	UVR domain-containing protein	678	4950.52	-0.766018	0.307559	0.000825215	0.0063992
M431DRAFT_489566	A0A2T4AUP1_TRIHA	Pentacotripeptide-repeat region of PRORP domain-containing protein	1178	4262.23	-0.583988	0.213361	0.000653532	0.00536251
M431DRAFT_489639	A0A2T4AUV6_TRIHA	CsbD-like domain-containing protein	97	79.9645	3.54215	1.77741	0.000727652	0.005835
M431DRAFT_489646	A0A2T4AUZ6_TRIHA	RING-type domain-containing protein	958	2422.01	0.261897	0.0827901	0.000715327	0.00576881
M431DRAFT_489676	A0A2T4AUZ4_TRIHA	Anoctamin dimerisation domain-containing protein	723	831.875	-0.557115	0.132887	3.79627e-06	8.20073e-05
M431DRAFT_489677	A0A2T4AV25_TRIHA	Calcineurin-like phosphoesterase domain-containing protein	323	1524.11	-0.53146	0.0915638	1.00047e-09	6.41818e-08
M431DRAFT_489806	A0A2T4AVC6_TRIHA	AA1-like domain-containing protein	230	80.6329	0.702893	0.191002	2.30662e-05	0.000354878
M431DRAFT_489892	A0A2T4AVN0_TRIHA	VWFA domain-containing protein	755	155.1	-0.428885	0.150666	0.000850742	0.00655394
M431DRAFT_489949	A0A2T4AVU9_TRIHA	NADPH-dependent diflavin oxidoreductase 1 (EC 1.18.1.-) (NADPH-dependent FMN and FAD-containing oxidoreductase)	620	122.094	0.705246	0.200748	4.09823e-05	0.000572293
M431DRAFT_490071	A0A2T4AWD2_TRIHA	AAA+ ATPase domain-containing protein	408	2347.2	-0.286612	0.0785447	0.000121062	0.00139895
M431DRAFT_490162	A0A2T4AN90_TRIHA	Prion-inhibition and propagation HeLo domain-containing protein	1180	719.076	0.283834	0.0741243	5.48092e-05	0.000728838
M431DRAFT_490197	A0A2T4ANE1_TRIHA	Uncharacterized protein	1053	186.95	-0.471911	0.113018	4.87863e-06	0.000101454
M431DRAFT_490234	A0A2T4ANH7_TRIHA	Cell cycle inhibitor Nif1	744	374.957	0.36325	0.0941099	3.26109e-05	0.000473507
M431DRAFT_490239	A0A2T4ANH8_TRIHA	NEDD8-activating enzyme E1 catalytic subunit (EC 6.2.1.64)	437	772.477	-0.285441	0.0769356	8.76218e-05	0.00107596
M431DRAFT_490306	A0A2T4ANM2_TRIHA	Zn(2)-C6 fungal-type domain-containing protein	666	1632.64	0.426544	0.0882975	3.09348e-07	9.92258e-06
M431DRAFT_490376	A0A2T4ANV4_TRIHA	Cell wall proline rich protein	956	2392.48	0.254242	0.0791532	0.000644744	0.00530685
M431DRAFT_490419	A0A2T4AP02_TRIHA	ER-bound oxygenase mpaB/mpaB'/Rubber oxygenase catalytic domain-containing protein	424	727.668	-0.818603	0.160753	2.95678e-08	1.24691e-06
M431DRAFT_4907	A0A2T4AGE5_TRIHA	Carrier domain-containing protein	14364	332.751	-0.723144	0.103272	2.56152e-13	3.61516e-11
M431DRAFT_490750	A0A2T4AQB7_TRIHA	Zn(2)-C6 fungal-type domain-containing protein	340	201.03	-0.408327	0.1033	1.69461e-05	0.000273854
M431DRAFT_490831	A0A2T4AQ60_TRIHA	Glyoxalase-like domain-containing protein	273	577.762	-0.295377	0.0990984	0.00108021	0.00799023
M431DRAFT_490938	A0A2T4AQJ3_TRIHA	REJ domain-containing protein	788	94.1183	-0.774477	0.249424	0.000138466	0.00154933
M431DRAFT_490939	A0A2T4AQL2_TRIHA	Basic proline-rich protein	323	473.63	0.532467	0.0999421	1.58145e-08	7.30991e-07
M431DRAFT_491009	A0A2T4AQR1_TRIHA	Phytanoyl-CoA dioxygenase family protein	300	32.2898	1.49419	0.396179	9.3558e-06	0.000171929
M431DRAFT_491018	A0A2T4AQS0_TRIHA	2-(3-amino-3-carboxypropyl)histidine synthase subunit 1 (EC 2.5.1.108) (Diphthamide biosynthesis protein 1) (Diphtheria toxin resistance protein 1) (S-adenosyl-L-methionine:L-histidine 3-amino-3-carboxypropyltransferase 1)	849	2558.21	-0.562081	0.119192	3.29138e-07	1.04622e-05
M431DRAFT_491107	A0A2T4AR27_TRIHA	Uncharacterized protein	699	1060.29	-0.31442	0.086962	0.00010569	0.00125764
M431DRAFT_491191	A0A2T4AR97_TRIHA	Steroid 5-alpha reductase C-terminal domain-containing protein	359	1936.21	-2.70981	0.327628	6.54176e-18	1.82222e-15
M431DRAFT_491272	A0A2T4ARJ3_TRIHA	FHA domain-containing protein	646	1457.91	-0.385101	0.0790553	2.7084e-07	8.84827e-06
M431DRAFT_491504	A0A2T4AJP2_TRIHA	protein-ribulosamine 3-kinase (EC 2.7.1.172)	322	101.245	-0.70064	0.174982	5.79398e-06	0.000117264
M431DRAFT_491535	A0A2T4AJS1_TRIHA	Asparaginase family protein	602	205.848	-0.434045	0.115285	3.25228e-05	0.000472877
M431DRAFT_491972	A0A2T4AL03_TRIHA	FAS1 domain-containing protein	351	911.398	0.926045	0.18493	4.26953e-08	1.73153e-06
M431DRAFT_491998	A0A2T4ALN9_TRIHA	Zn(2)-C6 fungal-type domain-containing protein	671	387.235	0.514299	0.0903604	2.08836e-09	1.22274e-07
M431DRAFT_492020	A0A2T4AL44_TRIHA	4-aminobutyrate aminotransferase (EC 2.6.1.19) (GABA aminotransferase) (Gamma-amino-N-butyrate transaminase)	460	49.7251	-0.994959	0.319211	0.000107254	0.00126989
M431DRAFT_492101	A0A2T4ALC6_TRIHA	DUF1996 domain-containing protein	496	1181.33	0.656085	0.199726	0.00010098	0.00121051
M431DRAFT_492285	A0A2T4ALT2_TRIHA	RmlD-like substrate binding domain-containing protein	318	1014.25	-0.315436	0.088275	0.000125062	0.00143031
M431DRAFT_492327	A0A2T4ALX2_TRIHA	Zn(2)-C6 fungal-type domain-containing protein	1209	383.1	0.438104	0.133245	0.000198889	0.0020539
M431DRAFT_492589	A0A2T4AMW3_TRIHA	Sulfite oxidase	566	7660.93	-1.24401	0.209444	1.9322e-10	1.50385e-08
M431DRAFT_492672	A0A2T4AGT4_TRIHA	ATP dependent RNA helicase	1486	1079.85	-0.302619	0.0854491	0.000149565	0.00163379
M431DRAFT_492706	A0A2T4AH55_TRIHA	fructose-bisphosphatase (EC 3.1.3.11) (D-fructose-1,6-bisphosphate 1-phosphohydrolase)	339	1588.44	-1.11394	0.240364	2.26973e-07	7.67573e-06
M431DRAFT_492960	A0A2T4AHC3_TRIHA	Rad21/Rec8-like protein N-terminal domain-containing protein	629	1785.62	0.288253	0.0582192	3.03234e-07	9.78578e-06
M431DRAFT_493087	A0A2T4AHP9_TRIHA	Trafficking protein particle complex subunit	145	113.713	0.423549	0.141967	0.00058742	0.00489593
M431DRAFT_493093	A0A2T4AHQ5_TRIHA	PH domain-containing protein	1207	865.161	-0.613294	0.139045	1.29236e-06	3.3371e-05
M431DRAFT_493163	A0A2T4AI08_TRIHA	C6 transcription factor	376	393.111	0.396731	0.0970142	1.0599e-05	0.000190476
M431DRAFT_4932	A0A2T4AG04_TRIHA	PH domain-containing protein	480	536.425	0.37176	0.124971	0.000756544	0.00601203
M431DRAFT_493326	A0A2T4AII6_TRIHA	Mitotic apparatus protein p62	353	255.203	0.370517	0.100226	5.93667e-05	0.000774841
M431DRAFT_493331	A0A2T4AII8_TRIHA	Nucleoporin Nup54 alpha-helical domain-containing protein	423	695.653	0.269069	0.0839534	0.000617367	0.00511332
M431DRAFT_493368	A0A2T4AII9_TRIHA	UDENN domain-containing protein	1146	803.728	0.293516	0.064855	2.40343e-06	5.6036e-05
M431DRAFT_493399	A0A2T4AIR4_TRIHA	D-xylose 1-dehydrogenase (NADP(+), D-xylono-1,5-lactone-forming) (EC 1.1.1.179) (D-xylose-NADP dehydrogenase)	390	1653.99	0.288735	0.0876714	0.000400706	0.00360058
M431DRAFT_493403	A0A2T4AJ42_TRIHA	CAP-Gly domain-containing protein	242	1052.11	0.418081	0.0905303	9.02323e-07	2.45529e-05
M431DRAFT_493414	A0A2T4AIM9_TRIHA	Ion transport domain-containing protein	904	1451.13	0.253868	0.070893	0.000159782	0.00172581
M431DRAFT_493472	A0A2T4AIU9_TRIHA	Cytochrome b5 heme-binding domain-containing protein	176	1953.49	-0.475225	0.106897	1.58508e-06	4.00431e-05
M431DRAFT_493728	A0A2T4AED8_TRIHA	NYN domain-containing protein	436	1056.38	-0.25772	0.078619	0.000490024	0.00426204
M431DRAFT_493907	A0A2T4AEW4_TRIHA	C2H2-type domain-containing protein	261	4916.53	-0.914203	0.218854	1.86084e-06	4.5807e-05
M431DRAFT_493995	A0A2T4AF56_TRIHA	Major facilitator superfamily (MFS) profile domain-containing protein	553	21396.8	0.907393	0.129325	1.9788e-13	2.86925e-11
M431DRAFT_494019	A0A2T4AEZ1_TRIHA	SSCRP protein	204	160.714	0.636229	0.160024	7.41145e-06	0.000142897
M431DRAFT_494058	A0A2T4AFC4_TRIHA	Kinetochore protein mis14	222	66.9472	0.577797	0.190849	0.000285601	0.00271616
M431DRAFT_494141	A0A2T4AFA9_TRIHA	Frequency clock protein	1013	2206.03	-2.38368	0.150753	1.54569e-57	4.09029e-54
M431DRAFT_494145	A0A2T4AF73_TRIHA	C-CAP/cofactor C-like domain-containing protein	366	534.127	-0.831785	0.09335	4.98551e-20	1.64911e-17
M431DRAFT_494230	A0A2T4AFL0_TRIHA	Uncharacterized protein	523	1831.98	-0.494303	0.14632	0.000110569	0.00129323
M431DRAFT_494245	A0A2T4AFF9_TRIHA	DUF4045 domain-containing protein	1020	266.057	0.458727	0.141538	0.000217225	0.0021836
M431DRAFT_494287	A0A2T4AFH3_TRIHA	Cyanobacterial phytochrome B	1412	1006.77	-0.521428	0.149363	6.86616e-05	0.000873537
M431DRAFT_494306	A0A2T4AFJ9_TRIHA	FAD-binding domain-containing protein	462	453.189	0.439619	0.107041	8.45793e-06	0.000159585
M431DRAFT_494382	A0A2T4AFT1_TRIHA	C2H2-type domain-containing protein	328	429.868	-2.46358	0.257655	5.89918e-23	2.49771e-20
M431DRAFT_494425	A0A2T4AFY8_TRIHA	RTA1 like protein	305	179.579	-0.94496	0.164864	6.95592e-10	4.68971e-08
M431DRAFT_494517	A0A2T4AG77_TRIHA	Riboflavin kinase (EC 2.7.1.26) (Flavin mononucleotide kinase 1)	182	987.496	-0.913446	0.353415	0.000491896	0.00427481
M431DRAFT_494543	A0A2T4AG90_TRIHA	Glucose-repressible gene protein	72	3379.16	-5.92598	0.584528	2.99103e-25	1.75889e-22
M431DRAFT_494556	A0A2T4AGG8_TRIHA	Carboxypeptidase	621	90.6347	-1.0171	0.340181	0.000144593	0.00159914
M431DRAFT_494590	A0A2T4AGG3_TRIHA	DRBM domain-containing protein	125	386.378	-0.30393	0.102532	0.00107441	0.00796401
M431DRAFT_494597	A0A2T4AGF1_TRIHA	ubiquitinyl hydrolase 1 (EC 3.4.19.12)	952	473.121	-0.238369	0.0758939	0.000870986	0.00668072
M431DRAFT_494651	A0A2T4ABG5_TRIHA	Hemerythrin-like domain-containing protein	263	10.9675	1.51641	0.614524	0.000547137	0.00465925
M431DRAFT_494739	A0A2T4ABQ0_TRIHA	Uncharacterized protein	522	70.7036	-1.01045	0.287867	2.6645e-05	0.00040291
M431DRAFT_494869	A0A2T4AC41_TRIHA	TPR domain protein	545	12.3895	-2.31695	0.51819	4.50677e-07	1.35909e-05
M431DRAFT_494876	A0A2T4ACC4_TRIHA	Malate dehydrogenase	256	1085.58	0.292887	0.0909571	0.000506901	0.00438004
M431DRAFT_494998	A0A2T4ACL5_TRIHA	Uncharacterized protein	465	681.713	-0.638159	0.111047	1.06055e-09	6.76263e-08
M431DRAFT_495013	A0A2T4ACH3_TRIHA	Uncharacterized protein	221	18767.8	0.157065	0.0481299	0.000841797	0.00648975
M431DRAFT_495079	A0A2T4ACP6_TRIHA	ER lumen protein-retaining receptor	341	2062.87	-0.330808	0.065303	1.44432e-07	5.06229e-06
M431DRAFT_495158	A0A2T4ACW3_TRIHA	Histone deacetylase interacting domain-containing protein	1517	1166.31	-0.221649	0.0703691	0.000914538	0.00697937
M431DRAFT_495218	A0A2T4AD37_TRIHA	FAD-binding FR-type domain-containing protein	557	800.466	0.396355	0.0902825	2.80326e-06	6.35385e-05
M431DRAFT_495261	A0A2T4AD74_TRIHA	Succinate-semialdehyde dehydrogenase, mitochondrial (EC 1.2.1.24) (NAD(+)-dependent succinic semialdehyde dehydrogenase)	778	1775.65	-0.429112	0.141783	0.000470388	0.00411832
M431DRAFT_495326	A0A2T4ADU9_TRIHA	cysteine synthase (EC 2.5.1.47)	438	750.186	-0.191934	0.0599687	0.00078689	0.00618354
M431DRAFT_495420	A0A2T4ADN8_TRIHA	Beta-flanking protein	206	5943.72	-0.340163	0.0912896	6.09107e-05	0.000791092
M431DRAFT_495614	A0A2T4A9Q3_TRIHA	LEA domain-containing protein	745	79.1855	4.2345	1.65161	0.000198591	0.00205282
M431DRAFT_495675	A0A2T4A9I6_TRIHA	Uncharacterized protein	575	380.079	0.37137	0.103371	8.57668e-05	0.00105686
M431DRAFT_495761	A0A2T4A9P1_TRIHA	Sodium/calcium exchanger membrane region domain-containing protein	521	573.203	0.332206	0.106265	0.00056714	0.00476341
M431DRAFT_496016	A0A2T4AAE8_TRIHA	Vacuolar membrane protein	625	313.599	0.48522	0.111987	2.49746e-06	5.77196e-05
M431DRAFT_496025	A0A2T4AAF7_TRIHA	ATP-dependent RNA helicase DHX8	220	229.899	-0.485619	0.167201	0.000558878	0.00473636
M431DRAFT_496239	A0A2T4AB29_TRIHA	GED domain-containing protein	717	716.216	-0.458828	0.140044	0.000186636	0.00195211
M431DRAFT_496303	A0A2T4ABB9_TRIHA	Xaa-Pro aminopeptidase (EC 3.4.11.9) (Aminoacylproline aminopeptidase) (Prolidase)	513	2270.45	-0.367596	0.105876	0.000135383	0.00152938
M431DRAFT_496402	A0A2T4A7V5_TRIHA	Uncharacterized protein	225	51.5319	-1.14291	0.248552	2.57055e-07	8.50291e-06
M431DRAFT_496481	A0A2T4A7Z8_TRIHA	Uncharacterized protein	635	849.154	0.316045	0.0676226	1.08846e-06	2.90944e-05
M431DRAFT_496485	A0A2T4A7W9_TRIHA	Amino acid permease/ SLC12A domain-containing protein	519	130.06	0.87004	0.222394	6.81607e-06	0.000133608
M431DRAFT_496489	A0A2T4A7Y9_TRIHA	Small-subunit processome Utp12 domain-containing protein	402	706.877	0.270626	0.0843883	0.000591494	0.00491828
M431DRAFT_496825	A0A2T4A616_TRIHA	Ilp is an apoptosis inhibitor	192	149.709	-0.901737	0.163772	2.8026e-09	1.59492e-07
M431DRAFT_496976	A0A2T4A6E3_TRIHA	WSC domain-containing protein	932	26430.8	0.301593	0.097172	0.000712007	0.00574874
M431DRAFT_497071	A0A2T4A6P5_TRIHA	Nucleotide exchange factor Fes1 domain-containing protein	220	1015.18	-1.53031	0.527358	0.000139928	0.00156238
M431DRAFT_497092	A0A2T4A6R7_TRIHA	Uncharacterized protein	637	927.976	0.303311	0.0678383	3.03208e-06	6.81413e-05
M431DRAFT_497109	A0A2T4A6S6_TRIHA	Homeobox domain-containing protein	658	465.322	0.524155	0.123981	3.73899e-06	8.11008e-05
M431DRAFT_497223	A0A2T4A7B0_TRIHA	Enoyl reductase (ER) domain-containing protein	335	1136.52	-0.433114	0.108211	1.29569e-05	0.000223734
M431DRAFT_497298	A0A2T4A7E8_TRIHA	BZIP domain-containing protein	206	38.0796	-0.794791	0.27915	0.000309415	0.00291643
M431DRAFT_497345	A0A2T4A4P6_TRIHA	TauD/TfdA-like domain-containing protein	395	234.27	0.731829	0.292744	0.000891408	0.0068176
M431DRAFT_497371	A0A2T4A4S6_TRIHA	Glycoside hydrolase family 3 protein	533	399.352	0.362479	0.114606	0.000393019	0.00354052
M431DRAFT_497409	A0A2T4A4W4_TRIHA	Infection structure specific protein	194	468.156	0.627853	0.188285	8.97909e-05	0.0010975
M431DRAFT_497428	A0A2T4A502_TRIHA	Uncharacterized protein	723	62.6631	-0.723088	0.196109	1.96559e-05	0.000309149
M431DRAFT_497484	A0A2T4A540_TRIHA	Mid2 domain-containing protein	267	273.573	0.462523	0.142253	0.000200979	0.00206741
M431DRAFT_497687	A0A2T4A5P5_TRIHA	IMD domain-containing protein	476	548.378	-0.268416	0.0772218	0.000223342	0.00223236
M431DRAFT_497735	A0A2T4A5V7_TRIHA	C2H2-type domain-containing protein	287	298.741	0.526097	0.131956	9.70833e-06	0.000176568
M431DRAFT_497924	A0A2T4A3L8_TRIHA	Uncharacterized protein	751	615.775	0.244834	0.0764272	0.00067511	0.00550118
M431DRAFT_498	A0A2T4ATQ8_TRIHA	DUF1772 domain-containing protein	163	897.057	-0.593759	0.157686	1.84091e-05	0.000292584
M431DRAFT_498061	A0A2T4A413_TRIHA	Protein kinase domain-containing protein	609	353.823	0.275884	0.0855848	0.000542818	0.00463366
M431DRAFT_498069	A0A2T4A3Z6_TRIHA	Mitochondrial carrier	302	24.4037	-1.50521	0.448222	3.68218e-05	0.000524574
M431DRAFT_498162	A0A2T4A482_TRIHA	AAA+ ATPase domain-containing protein	2337	1080.22	-0.423527	0.120848	9.14268e-05	0.00111364
M431DRAFT_498288	A0A2T4A1V3_TRIHA	60S ribosomal protein L12	165	14078	0.313594	0.0663875	8.99423e-07	2.45371e-05
M431DRAFT_498289	A0A2T4A1T8_TRIHA	Small ribosomal subunit protein eS1	256	25246.3	0.263953	0.0550339	8.16543e-07	2.28654e-05
M431DRAFT_498615	A0A2T4A2S8_TRIHA	60S ribosomal protein L16	202	9239.32	0.267843	0.0634836	1.33838e-05	0.000227397
M431DRAFT_498617	A0A2T4A320_TRIHA	Uncharacterized protein	120	204.727	0.34838	0.112623	0.000582889	0.00486584
M431DRAFT_499017	A0A2T4A1P4_TRIHA	ABC transporter domain-containing protein	1439	801.053	-3.20323	0.31876	4.75023e-25	2.64638e-22
M431DRAFT_499088	A0A2T4A1M6_TRIHA	chitinase (EC 3.2.1.14)	414	615.848	0.624031	0.199916	0.000182347	0.00192054
M431DRAFT_499175	A0A2T3ZZZ4_TRIHA	Heat shock 70 kDa protein	652	35360.8	-1.53053	0.45873	3.5222e-05	0.000506556
M431DRAFT_499223	A0A2T4A014_TRIHA	phosphatidylinositol N-acetylglucosaminyltransferase (EC 2.4.1.198) (GlcNAc-PI synthesis protein)	499	462.882	0.254229	0.0809616	0.000793739	0.0062235
M431DRAFT_499226	A0A2T4A015_TRIHA	Aldehyde dehydrogenase	497	33537.2	-1.62834	0.193538	2.19291e-18	6.27349e-16
M431DRAFT_499293	A0A2T4A089_TRIHA	Uncharacterized protein	186	1243.12	-0.779576	0.140659	3.07532e-09	1.7315e-07
M431DRAFT_499420	A0A2T4A0K6_TRIHA	AB hydrolase-1 domain-containing protein	537	321.525	-0.510037	0.145574	6.79916e-05	0.000867097
M431DRAFT_499455	A0A2T3ZYV9_TRIHA	1,4-alpha-glucan-branching enzyme (EC 2.4.1.18) (Glycogen-branching enzyme)	691	12568.4	-0.400338	0.0853966	7.12015e-07	2.0592e-05
M431DRAFT_499527	A0A2T3ZZ43_TRIHA	Major facilitator superfamily (MFS) profile domain-containing protein	624	402.415	-0.562732	0.170501	0.000108492	0.00127762
M431DRAFT_499565	A0A2T3ZZ75_TRIHA	Major facilitator superfamily (MFS) profile domain-containing protein	484	594.846	-0.45753	0.133373	0.000109989	0.00129066
M431DRAFT_499651	A0A2T3ZZH1_TRIHA	Uncharacterized protein	293	241.982	0.404883	0.135974	0.000638143	0.00526481
M431DRAFT_499653	A0A2T3ZZP2_TRIHA	Xylulose kinase (EC 2.7.1.17)	571	1468.85	0.470623	0.13078	5.77163e-05	0.000756584
M431DRAFT_499695	A0A2T3ZZL0_TRIHA	Cytochrome P450	661	363.192	-0.655438	0.120907	6.62857e-09	3.36793e-07
M431DRAFT_499918	A0A2T3ZYL3_TRIHA	Iron-sulfur cluster assembly protein	186	442.634	0.336486	0.10114	0.000278158	0.00265971
M431DRAFT_500195	A0A2T3ZX77_TRIHA	PLD phosphodiesterase domain-containing protein	626	901.137	-0.789883	0.166484	1.72042e-07	5.9318e-06
M431DRAFT_500337	A0A2T3ZWT9_TRIHA	Altered inheritance of mitochondria protein 24, mitochondrial	375	1358.8	-0.213701	0.07003	0.00133128	0.00948256
M431DRAFT_500434	A0A2T3ZX79_TRIHA	HIT domain-containing protein	132	2705.81	-0.5337	0.102614	3.03271e-08	1.27386e-06
M431DRAFT_500456	A0A2T3ZWF6_TRIHA	Uncharacterized protein	957	1553.87	0.417823	0.0736067	3.25394e-09	1.81279e-07
M431DRAFT_500536	A0A2T3ZWG4_TRIHA	Uncharacterized protein	80	34.6999	-1.43133	0.584471	0.000500471	0.00433864
M431DRAFT_500626	A0A2T3ZVX4_TRIHA	Uncharacterized protein	125	857.235	-0.55108	0.147076	2.33493e-05	0.000358191
M431DRAFT_500705	A0A2T3ZW58_TRIHA	Peptidase M20 domain-containing protein 2	497	65.3028	1.10596	0.511417	0.00119778	0.00872577
M431DRAFT_500860	A0A2T3ZV38_TRIHA	Amidase domain-containing protein	717	413.269	-0.342517	0.07922	5.03297e-06	0.000104459
M431DRAFT_500863	A0A2T3ZV26_TRIHA	Plasma membrane iron permease	374	4145.46	-0.608741	0.205882	0.000314376	0.00295534
M431DRAFT_500888	A0A2T3ZV65_TRIHA	chitinase (EC 3.2.1.14)	398	23.6211	2.16645	0.388179	1.51195e-09	9.19772e-08
M431DRAFT_501149	A0A2T3ZUF2_TRIHA	Cysteine-rich transmembrane CYSTM domain-containing protein	74	197.912	-0.819826	0.155139	1.04102e-08	5.05469e-07
M431DRAFT_501474	A0A2T3ZTB2_TRIHA	Uncharacterized protein	417	1044.43	-0.599738	0.157772	1.66512e-05	0.000269912
M431DRAFT_501594	A0A2T3ZSV5_TRIHA	ER membrane protein complex subunit 6	153	274.843	-0.452464	0.136908	0.000173977	0.0018508
M431DRAFT_501598	A0A2T3ZSX0_TRIHA	Importin N-terminal domain-containing protein	1002	1991.68	-0.244761	0.0535975	2.58979e-06	5.94641e-05
M431DRAFT_501609	A0A2T3ZSX6_TRIHA	Poly(A) polymerase (EC 2.7.7.19)	575	437.061	0.391224	0.089169	2.73156e-06	6.20462e-05
M431DRAFT_501720	A0A2T3ZSP0_TRIHA	Ecp2 effector protein domain-containing protein	111	156.905	-0.763078	0.195016	7.7419e-06	0.000148188
M431DRAFT_501752	A0A2T3ZSE5_TRIHA	EF-hand domain-containing protein	690	1776.79	-0.576307	0.101197	1.68564e-09	1.00818e-07
M431DRAFT_501828	A0A2T3ZSD0_TRIHA	Uncharacterized protein	578	323.222	-0.648388	0.22966	0.000426623	0.00379161
M431DRAFT_502133	A0A2T4ASJ6_TRIHA	Uncharacterized protein	271	1320.51	2.42041	0.40886	1.50661e-10	1.20814e-08
M431DRAFT_502138	A0A2T4AS96_TRIHA	Heterokaryon incompatibility domain-containing protein	598	139.907	0.463975	0.163365	0.00075948	0.00601662
M431DRAFT_502335	A0A2T4AT57_TRIHA	Phospholipase/carboxylesterase/thioesterase domain-containing protein	256	343.988	-0.40179	0.137952	0.000784623	0.00617031
M431DRAFT_502383	A0A2T4AT88_TRIHA	Major tail protein	280	3506.75	-0.400506	0.123657	0.000272377	0.00261679
M431DRAFT_502404	A0A2T4ATB4_TRIHA	CCD97-like C-terminal domain-containing protein	225	395.259	-0.423309	0.112059	3.35318e-05	0.000484883
M431DRAFT_502480	A0A2T4ATF8_TRIHA	Sorting nexin-3	142	2185.78	-0.176211	0.0485176	0.000189287	0.00197594
M431DRAFT_502570	A0A2T4ATN1_TRIHA	Glycoside hydrolase family 2 protein	615	1104.38	-0.966113	0.168837	7.62742e-10	5.10989e-08
M431DRAFT_502578	A0A2T4ATY3_TRIHA	IMP-specific 5'-nucleotidase 1 (EC 3.1.3.-)	443	611.075	0.364978	0.119064	0.000590384	0.0049129
M431DRAFT_502644	A0A2T4ATY7_TRIHA	Protein kinase domain-containing protein	796	71.5726	-0.660985	0.197614	7.74988e-05	0.000961694
M431DRAFT_502681	A0A2T4AU09_TRIHA	non-specific serine/threonine protein kinase (EC 2.7.11.1)	249	2578.01	-0.616345	0.119352	2.24797e-08	9.75556e-07
M431DRAFT_502682	A0A2T4AU28_TRIHA	Sulfate adenylyltransferase (EC 2.7.7.4) (ATP-sulfurylase) (Sulfate adenylate transferase) (SAT)	574	2022.92	0.392108	0.136394	0.00101693	0.00758256
M431DRAFT_502704	A0A2T4AU26_TRIHA	Urea transporter	521	328.342	0.429858	0.106475	1.15967e-05	0.000205269
M431DRAFT_502711	A0A2T4AU49_TRIHA	Uncharacterized protein	191	20904.8	0.297605	0.0607378	3.22237e-07	1.03048e-05
M431DRAFT_502714	A0A2T4AU36_TRIHA	ENTH domain-containing protein	1051	4417.69	-0.218321	0.0710869	0.00122942	0.00890111
M431DRAFT_502767	A0A2T4AU83_TRIHA	RGS domain-containing protein	451	115.489	-0.910086	0.198592	3.45105e-07	1.08718e-05
M431DRAFT_502777	A0A2T4AU92_TRIHA	Nascent polypeptide-associated complex subunit beta	151	6628.13	0.218121	0.0583896	0.00011041	0.0012928
M431DRAFT_5028	A0A2T4AGA9_TRIHA	Enoyl reductase (ER) domain-containing protein	349	1304.99	-0.410722	0.12568	0.000234883	0.00232142
M431DRAFT_502806	A0A2T4AUC0_TRIHA	Uncharacterized protein	78	1246.55	-3.11555	0.541359	3.6755e-10	2.64661e-08
M431DRAFT_502809	A0A2T4AUC7_TRIHA	Uncharacterized protein	153	1142.18	-0.736002	0.166172	7.79489e-07	2.20612e-05
M431DRAFT_502882	A0A2T4AUI5_TRIHA	Proteasome subunit alpha type	245	3761.68	0.207992	0.0626735	0.000562188	0.00474921
M431DRAFT_502948	A0A2T4AUY8_TRIHA	Uncharacterized protein	136	395.892	-1.15645	0.308184	9.31722e-06	0.000171518
M431DRAFT_502960	A0A2T4AUZ8_TRIHA	EF-hand domain-containing protein	253	219.966	-1.48987	0.573977	0.000335469	0.00311213
M431DRAFT_502961	A0A2T4AUT3_TRIHA	Protein kinase domain-containing protein	408	127.15	0.574079	0.180166	0.000175098	0.00185713
M431DRAFT_502996	A0A2T4AUT7_TRIHA	Lon protease homolog 2, peroxisomal (EC 3.4.21.-)	930	2062.86	-0.428884	0.145579	0.000579729	0.00484328
M431DRAFT_503006	A0A2T4AUX5_TRIHA	ABC transporter domain-containing protein	646	950.195	0.443687	0.0741941	4.92914e-10	3.41013e-08
M431DRAFT_503015	A0A2T4AUV1_TRIHA	Uncharacterized protein	537	270.509	-1.10515	0.268222	2.16987e-06	5.20817e-05
M431DRAFT_503023	A0A2T4AUW1_TRIHA	Cysteine-rich transmembrane CYSTM domain-containing protein	150	325.274	-0.554434	0.195256	0.000535442	0.00458863
M431DRAFT_503153	A0A2T4AV85_TRIHA	Phosphotransferase (EC 2.7.1.-)	508	396.247	0.374752	0.0909615	1.03241e-05	0.000186804
M431DRAFT_503159	A0A2T4AV87_TRIHA	Uncharacterized protein	107	62.9805	-0.852754	0.190189	5.83544e-07	1.71587e-05
M431DRAFT_503282	A0A2T4AVP2_TRIHA	F-box domain-containing protein	368	143.672	-0.789016	0.184463	1.51971e-06	3.85757e-05
M431DRAFT_5034	A0A2T4AGE0_TRIHA	Vacuolar calcium ion transporter	457	654.18	-0.46689	0.163152	0.000661553	0.00541573
M431DRAFT_503421	A0A2T4AW16_TRIHA	Inhibitor I9 domain-containing protein	132	13659.8	-0.388789	0.0918113	5.37683e-06	0.000110009
M431DRAFT_503463	A0A2T4AN57_TRIHA	Uncharacterized protein	172	67.6241	-0.565601	0.224699	0.00127776	0.00915715
M431DRAFT_503470	A0A2T4AN26_TRIHA	Methyltransferase type 11 domain-containing protein	317	5071.47	-0.759601	0.203404	1.48525e-05	0.000246567
M431DRAFT_503664	A0A2T4ANQ1_TRIHA	Transmembrane protein 14C	110	6081.51	-0.43898	0.123216	7.19256e-05	0.000906349
M431DRAFT_503766	A0A2T4AP63_TRIHA	Glycoside hydrolase family 16 protein	413	994.751	-0.497429	0.107776	6.60249e-07	1.91655e-05
M431DRAFT_503822	A0A2T4AP54_TRIHA	Nnf1-domain-containing protein	259	174.732	0.376066	0.128699	0.000876402	0.00671739
M431DRAFT_503869	A0A2T4APF7_TRIHA	Uncharacterized protein	118	203.755	-0.753903	0.154851	1.03268e-07	3.74348e-06
M431DRAFT_503936	A0A2T4APX2_TRIHA	Cytochrome b561 domain-containing protein	253	570.993	-0.506818	0.192684	0.00114206	0.00837164
M431DRAFT_503958	A0A2T4APJ1_TRIHA	tryptophan--tRNA ligase (EC 6.1.1.2) (Tryptophanyl-tRNA synthetase)	486	2163.69	0.202507	0.0513807	4.98081e-05	0.000675056
M431DRAFT_504007	A0A2T4APQ0_TRIHA	RRM domain-containing protein	330	1133.9	0.355835	0.0973958	7.54572e-05	0.000940771
M431DRAFT_504014	A0A2T4AQ48_TRIHA	ATPase inhibitor, mitochondrial	97	8291.81	-0.293741	0.0728639	2.20257e-05	0.00034185
M431DRAFT_504027	A0A2T4APR7_TRIHA	Inhibitor of growth protein N-terminal histone-binding domain-containing protein	487	1548.78	-0.642308	0.145632	1.12728e-06	2.98661e-05
M431DRAFT_504059	A0A2T4APV0_TRIHA	ADF-H domain-containing protein	331	3275.25	0.280827	0.0836073	0.000328347	0.0030572
M431DRAFT_504078	A0A2T4APW4_TRIHA	beta-glucosidase (EC 3.2.1.21)	882	1153.59	1.58324	0.260047	7.49691e-11	6.50449e-09
M431DRAFT_504102	A0A2T4AQ07_TRIHA	Carrier domain-containing protein	1283	590.944	0.77286	0.205103	1.4296e-05	0.00024013
M431DRAFT_504112	A0A2T4AQ04_TRIHA	FAD-binding PCMH-type domain-containing protein	493	122.464	0.685193	0.179533	1.39015e-05	0.000234685
M431DRAFT_504119	A0A2T4AQ25_TRIHA	Cell division cycle protein 123	312	74.7312	0.889125	0.209052	1.61167e-06	4.06179e-05
M431DRAFT_504139	A0A2T4AQ40_TRIHA	HAUS augmin-like complex subunit 3 N-terminal domain-containing protein	538	503.779	0.500482	0.0948844	2.2488e-08	9.75556e-07
M431DRAFT_504208	A0A2T4AQS4_TRIHA	SHSP domain-containing protein	214	4167.49	-0.167382	0.338347	3.27586e-07	1.04443e-05
M431DRAFT_504240	A0A2T4AQJ2_TRIHA	Tubulin alpha chain	454	572.135	0.319061	0.101706	0.000577459	0.00482813
M431DRAFT_504277	A0A2T4AQL9_TRIHA	Casein kinase II beta 2 subunit	439	9465.83	-0.361684	0.0726494	1.78333e-07	6.12877e-06
M431DRAFT_504331	A0A2T4AQQ1_TRIHA	Uncharacterized protein	583	542.372	0.361187	0.125285	0.00103823	0.00772289
M431DRAFT_504353	A0A2T4AQR9_TRIHA	40S ribosomal protein S6	239	15934.7	0.301897	0.0845736	0.00013767	0.00154532
M431DRAFT_504511	A0A2T4AR74_TRIHA	C3H1-type domain-containing protein	438	1039.52	-1.29043	0.186767	3.01103e-13	4.08613e-11
M431DRAFT_504533	A0A2T4AR75_TRIHA	Hyaluronan/mRNA-binding protein domain-containing protein	167	559.199	-0.769529	0.125826	8.85617e-11	7.49941e-09
M431DRAFT_504592	A0A2T4ARB9_TRIHA	SAC domain-containing protein	943	1873.94	-0.294424	0.069223	8.84304e-06	0.000165377
M431DRAFT_504610	A0A2T4ARE1_TRIHA	beta-glucosidase (EC 3.2.1.21)	781	5292.99	-0.424956	0.0893964	4.35605e-07	1.32053e-05
M431DRAFT_504642	A0A2T4ARJ8_TRIHA	CsbD-like domain-containing protein	181	2372.71	-2.72371	0.550158	3.22034e-08	1.32739e-06
M431DRAFT_504672	A0A2T4ARK4_TRIHA	Hyaluronan/mRNA-binding protein domain-containing protein	126	2062.07	-0.578698	0.12615	5.83422e-07	1.71587e-05
M431DRAFT_504683	A0A2T4ARL5_TRIHA	Major facilitator superfamily (MFS) profile domain-containing protein	331	110.839	0.913954	0.174955	1.40147e-08	6.53506e-07
M431DRAFT_504846	A0A2T4AJK9_TRIHA	Copper-fist domain-containing protein	79	691.874	-3.71298	0.553819	8.50022e-13	1.08256e-10
M431DRAFT_504919	A0A2T4AJW2_TRIHA	Large ribosomal subunit protein uL18 C-terminal eukaryotes domain-containing protein	300	18834.7	0.346226	0.0812629	6.75785e-06	0.000132959
M431DRAFT_504937	A0A2T4AK03_TRIHA	Arrestin-like N-terminal domain-containing protein	561	963.014	-0.527053	0.129715	7.07742e-06	0.000136705
M431DRAFT_504964	A0A2T4AK10_TRIHA	Riboflavin synthase (EC 2.5.1.9)	233	1644.13	-0.324661	0.0853329	4.85839e-05	0.000661003
M431DRAFT_505093	A0A2T4AKC9_TRIHA	glutamine--fructose-6-phosphate transaminase (isomerizing) (EC 2.6.1.16) (D-fructose-6-phosphate amidotransferase) (Hexosephosphate aminotransferase)	702	7400.2	-0.335719	0.101509	0.00029488	0.00279437
M431DRAFT_5051	A0A2T4AGE4_TRIHA	Phosphoglycerate mutase-like protein	249	130.752	0.809749	0.197716	3.53707e-06	7.75153e-05
M431DRAFT_505122	A0A2T4AKD5_TRIHA	HpcH/HpaI aldolase/citrate lyase domain-containing protein	274	3554.99	-0.349947	0.105718	0.00028264	0.00269042
M431DRAFT_505124	A0A2T4AKT8_TRIHA	O-methyltransferase domain-containing protein	229	4119.6	-2.46508	0.69821	1.4295e-05	0.00024013
M431DRAFT_505241	A0A2T4ALF2_TRIHA	DSBA-like thioredoxin domain-containing protein	224	614.077	-0.539159	0.125121	2.72804e-06	6.20462e-05
M431DRAFT_505246	A0A2T4AKT1_TRIHA	Cytochrome b5 heme-binding domain-containing protein	120	2273.8	-0.283975	0.0669824	8.67439e-06	0.000162799
M431DRAFT_505318	A0A2T4AKY7_TRIHA	RNase III domain-containing protein	257	865.883	0.239897	0.0678443	0.000215992	0.00217669
M431DRAFT_505319	A0A2T4AKY8_TRIHA	Uncharacterized protein	375	540.08	0.556906	0.116708	2.66343e-07	8.72831e-06
M431DRAFT_505340	A0A2T4AL31_TRIHA	Uncharacterized protein	341	31.2665	-0.882723	0.387343	0.00118847	0.00866985
M431DRAFT_505360	A0A2T4AL64_TRIHA	Integral membrane protein	442	708.431	-0.270562	0.0869395	0.000821105	0.00637797
M431DRAFT_505476	A0A2T4ALF8_TRIHA	Uncharacterized protein	583	666.055	-0.415012	0.146899	0.000932247	0.00706865
M431DRAFT_505500	A0A2T4AM32_TRIHA	Ras-related protein Rab7	206	4669.14	-0.302007	0.0854402	0.000123368	0.0014174
M431DRAFT_505610	A0A2T4ALU9_TRIHA	N-acetyltransferase domain-containing protein	208	771.003	0.31554	0.105935	0.000986452	0.00738755
M431DRAFT_505670	A0A2T4AM03_TRIHA	Cytochrome b5 heme-binding domain-containing protein	85	1234.94	-0.294875	0.0938101	0.000642851	0.00529951
M431DRAFT_505772	A0A2T4AMD7_TRIHA	Uncharacterized protein	279	272.955	-0.632849	0.170292	2.17135e-05	0.0003375
M431DRAFT_505799	A0A2T4AMH1_TRIHA	Porphobilinogen deaminase (EC 2.5.1.61) (Hydroxymethylbilane synthase) (Pre-uroporphyrinogen synthase)	341	719.726	0.341372	0.0984379	0.000156616	0.00169381
M431DRAFT_505867	A0A2T4AMN9_TRIHA	20S-pre-rRNA D-site endonuclease NOB1	450	609.879	0.26611	0.0860135	0.000880477	0.00674374
M431DRAFT_505877	A0A2T4AMP3_TRIHA	Glycosyltransferase family 4 protein	685	333.604	-2.03093	0.290729	1.39585e-13	2.14131e-11
M431DRAFT_505888	A0A2T4AN86_TRIHA	L-tryptophan decarboxylase PsiD-like domain-containing protein	447	2609.31	-1.819	0.25389	4.05356e-14	7.03392e-12
M431DRAFT_505895	A0A2T4AMS9_TRIHA	chitinase (EC 3.2.1.14)	342	354.642	1.34232	0.297195	3.54449e-07	1.10687e-05
M431DRAFT_505905	A0A2T4AMT9_TRIHA	Zn(2)-C6 fungal-type domain-containing protein	774	266.835	-0.443095	0.149945	0.000567469	0.00476341
M431DRAFT_505906	A0A2T4AMT6_TRIHA	Glutathione S-transferase	235	57.4244	-0.816545	0.209755	7.58564e-06	0.00014546
M431DRAFT_505911	A0A2T4AMU7_TRIHA	FAD-binding domain-containing protein	432	134.902	-0.518742	0.148644	7.035e-05	0.000890736
M431DRAFT_505991	A0A2T4AGN2_TRIHA	BZIP domain-containing protein	300	635.067	0.735294	0.121948	1.63906e-10	1.30447e-08
M431DRAFT_506005	A0A2T4AGV7_TRIHA	Uncharacterized protein	329	168.069	0.430091	0.126698	0.000140858	0.00156781
M431DRAFT_506018	A0A2T4AGW7_TRIHA	Uncharacterized protein	574	188.954	-0.677495	0.159707	2.27827e-06	5.40706e-05
M431DRAFT_506036	A0A2T4AH11_TRIHA	Xaa-Pro aminopeptidase (EC 3.4.11.9) (Aminoacylproline aminopeptidase)	502	416.556	0.455842	0.100554	1.12137e-06	2.98235e-05
M431DRAFT_506046	A0A2T4AH21_TRIHA	Activator of Hsp90 ATPase AHSA1-like N-terminal domain-containing protein	325	7143.24	-0.885242	0.296196	0.00017015	0.00182291
M431DRAFT_506095	A0A2T4AGX8_TRIHA	CHY-type domain-containing protein	696	888.081	0.329876	0.0942625	0.000156573	0.00169381
M431DRAFT_506177	A0A2T4AHN3_TRIHA	Protein kinase domain-containing protein	557	343.864	0.281497	0.0834948	0.000315213	0.00296055
M431DRAFT_506228	A0A2T4AHB2_TRIHA	homocitrate synthase (EC 2.3.3.14)	430	712.957	-0.316189	0.0994242	0.000508512	0.00438883
M431DRAFT_506230	A0A2T4AHD1_TRIHA	Polysaccharide biosynthesis protein C-terminal domain-containing protein	520	381.879	0.392941	0.116868	0.000184342	0.00193578
M431DRAFT_506231	A0A2T4AHE4_TRIHA	Short-chain dehydrogenase	276	705.188	-0.600619	0.168846	4.37558e-05	0.000605432
M431DRAFT_506259	A0A2T4AHD2_TRIHA	Uncharacterized protein	74	1308.18	-0.738447	0.129786	1.21762e-09	7.62631e-08
M431DRAFT_506263	A0A2T4AHH4_TRIHA	Extracellular membrane protein CFEM domain-containing protein	197	15526.8	-0.57746	0.128501	8.98471e-07	2.45371e-05
M431DRAFT_506272	A0A2T4AHE6_TRIHA	FMN hydroxy acid dehydrogenase domain-containing protein	411	290.232	-0.292799	0.092304	0.00058882	0.00490375
M431DRAFT_506356	A0A2T4AHP5_TRIHA	E3 ubiquitin ligase complex SCF subunit	171	8489.09	-0.188607	0.0532657	0.000259897	0.00251694
M431DRAFT_506360	A0A2T4AHL8_TRIHA	DUF2428 domain-containing protein	1555	344.862	-0.273208	0.0869214	0.000718188	0.005781
M431DRAFT_506366	A0A2T4AHQ4_TRIHA	Large ribosomal subunit protein uL2 C-terminal domain-containing protein	254	37656.9	0.206148	0.0654691	0.00100705	0.00752267
M431DRAFT_506511	A0A2T4AI34_TRIHA	Protein ECM13	231	12046.2	-1.38811	0.301745	2.34456e-07	7.87846e-06
M431DRAFT_506590	A0A2T4AID6_TRIHA	Uncharacterized protein	167	343.447	-0.347237	0.0919092	4.78818e-05	0.000652289
M431DRAFT_506606	A0A2T4AIJ4_TRIHA	Glycoside hydrolase family 128 protein	446	14234.6	-0.369167	0.0818205	1.82809e-06	4.5211e-05
M431DRAFT_506628	A0A2T4AII2_TRIHA	60S ribosomal protein L3	391	31955.9	0.267196	0.0689182	7.62482e-05	0.000949514
M431DRAFT_506645	A0A2T4AJ13_TRIHA	Selenoprotein O	634	767.156	-0.265387	0.0738025	0.000148231	0.00162257
M431DRAFT_506659	A0A2T4AIN5_TRIHA	Elongin-C	110	406.948	-0.383977	0.0889297	4.04942e-06	8.60705e-05
M431DRAFT_506688	A0A2T4AIR1_TRIHA	Uncharacterized protein	1012	325.74	0.492555	0.151428	0.000186627	0.00195211
M431DRAFT_506734	A0A2T4AIU2_TRIHA	AA1-like domain-containing protein	195	2731.37	-0.884968	0.260764	4.48511e-05	0.000618163
M431DRAFT_506740	A0A2T4AIY8_TRIHA	Inositol oxygenase (EC 1.13.99.1) (Myo-inositol oxygenase)	308	33.2277	-2.18931	0.785663	0.000171379	0.00183423
M431DRAFT_506748	A0A2T4AIU6_TRIHA	Uncharacterized protein	291	88.1232	0.580128	0.197419	0.000384173	0.00348754
M431DRAFT_506794	A0A2T4AJF2_TRIHA	DUF221-domain-containing protein	1052	493.433	0.542916	0.14176	1.80603e-05	0.000289211
M431DRAFT_506847	A0A2T4AJ70_TRIHA	Uncharacterized protein	271	1155.67	-0.801468	0.167709	1.45627e-07	5.08733e-06
M431DRAFT_506877	A0A2T4AJ72_TRIHA	AAA+ ATPase domain-containing protein	760	1152.7	0.577797	0.0974288	4.15568e-10	2.93252e-08
M431DRAFT_506888	A0A2T4AJ90_TRIHA	Glycoside hydrolase family 92 protein	806	5926.78	-0.370716	0.0710179	5.06409e-08	2.01516e-06
M431DRAFT_506891	A0A2T4AJ92_TRIHA	L-xylulose reductase	266	1580.55	-1.89652	0.249487	1.5569e-15	3.29596e-13
M431DRAFT_506946	A0A2T4AJM3_TRIHA	Uncharacterized protein	326	831.955	-0.7826	0.0969005	6.39102e-17	1.61069e-14
M431DRAFT_506959	A0A2T4AE16_TRIHA	Cysteine protease (EC 3.4.22.-)	449	1939.35	-0.28471	0.0950714	0.00108719	0.00803167
M431DRAFT_506997	A0A2T4AE74_TRIHA	DUF4238 domain-containing protein	749	288.462	-0.625286	0.129096	1.47165e-07	5.11256e-06
M431DRAFT_507022	A0A2T4AE37_TRIHA	Uncharacterized protein	160	10.5768	-2.55294	0.696924	1.51365e-05	0.000250344
M431DRAFT_507042	A0A2T4AE50_TRIHA	Uncharacterized protein	281	359.487	0.993216	0.169111	2.97478e-10	2.20196e-08
M431DRAFT_507155	A0A2T4AEG6_TRIHA	PCI domain-containing protein	170	2452.1	0.243126	0.0570123	1.03659e-05	0.000187012
M431DRAFT_507183	A0A2T4AF15_TRIHA	Transcription factor domain-containing protein	683	526.577	0.517105	0.130357	1.11006e-05	0.000197862
M431DRAFT_507189	A0A2T4AES7_TRIHA	D-serine dehydratase-like domain-containing protein	482	871.564	0.368042	0.0978792	4.72669e-05	0.000645574
M431DRAFT_507237	A0A2T4AEQ0_TRIHA	Glycosyltransferase family 1 protein	512	2575.24	0.281045	0.0757038	8.75027e-05	0.00107574
M431DRAFT_507284	A0A2T4AEU7_TRIHA	Peptidase A1 domain-containing protein	395	27430.1	-0.387597	0.111405	0.000123141	0.00141679
M431DRAFT_507327	A0A2T4AEY3_TRIHA	Glutamyl-tRNA(Gln) amidotransferase subunit B, mitochondrial (Glu-AdT subunit B) (EC 6.3.5.-)	620	516.648	-0.47083	0.0905826	3.76558e-08	1.53384e-06
M431DRAFT_507348	A0A2T4AF11_TRIHA	FAD-binding domain-containing protein	371	493.987	-4.33625	0.434969	1.03685e-24	4.98867e-22
M431DRAFT_507365	A0A2T4AFC0_TRIHA	Prenylcysteine lyase domain-containing protein	559	4430.79	-0.475893	0.134813	6.91182e-05	0.000878291
M431DRAFT_507420	A0A2T4AF97_TRIHA	RNA polymerase II transcription factor B subunit 2	492	281.017	-0.513516	0.124022	4.75497e-06	9.94692e-05
M431DRAFT_507438	A0A2T4AFC5_TRIHA	60S ribosomal protein L13	212	19774.8	0.314097	0.0747179	9.67578e-06	0.000176279
M431DRAFT_507477	A0A2T4AFH5_TRIHA	DUF6699 domain-containing protein	172	46625.9	-0.567546	0.147097	1.24857e-05	0.000216303
M431DRAFT_507563	A0A2T4AFN0_TRIHA	FAD-binding FR-type domain-containing protein	1050	3584.96	0.585924	0.127171	5.3058e-07	1.57758e-05
M431DRAFT_507577	A0A2T4AFS6_TRIHA	chitinase (EC 3.2.1.14)	397	2250.25	-0.598935	0.111584	1.01416e-08	4.94834e-07
M431DRAFT_507625	A0A2T4AGB0_TRIHA	Uncharacterized protein	204	109.997	0.432623	0.152274	0.000867774	0.00666574
M431DRAFT_507632	A0A2T4AG10_TRIHA	Mid2 domain-containing protein	471	6960.84	-0.338817	0.114524	0.000923119	0.00702965
M431DRAFT_507658	A0A2T4AG37_TRIHA	Zn(2)-C6 fungal-type domain-containing protein	624	749.562	0.226052	0.0635704	0.000200619	0.00206662
M431DRAFT_507927	A0A2T4ABN5_TRIHA	ethanolamine-phosphate cytidylyltransferase (EC 2.7.7.14) (CTP:phosphoethanolamine cytidylyltransferase)	457	1018.81	0.309899	0.0896207	0.000199313	0.00205626
M431DRAFT_508047	A0A2T4AC23_TRIHA	PRELI/MSF1 domain-containing protein	187	1024.84	-0.482982	0.0877294	6.64995e-09	3.36793e-07
M431DRAFT_508110	A0A2T4ACB9_TRIHA	Uncharacterized protein	138	63489.1	-0.938215	0.167154	1.45512e-09	8.90317e-08
M431DRAFT_508167	A0A2T4ACE2_TRIHA	Plasma membrane proteolipid 3	57	1910.75	-1.71985	0.534229	4.93565e-05	0.000670653
M431DRAFT_508171	A0A2T4ACF1_TRIHA	FAD dependent oxidoreductase domain-containing protein	468	447.424	0.327611	0.086033	4.66588e-05	0.000638092
M431DRAFT_508280	A0A2T4ACQ8_TRIHA	D-xylulose reductase (EC 1.1.1.9) (Xylitol dehydrogenase A)	363	2024.2	0.349396	0.121103	0.00115069	0.00842908
M431DRAFT_508289	A0A2T4AD75_TRIHA	Putative phospholipase (EC 3.1.1.47)	597	215.918	-2.46148	0.528125	1.29995e-07	4.63299e-06
M431DRAFT_508499	A0A2T4ADG9_TRIHA	Luciferase-like domain-containing protein	478	34.8667	3.26159	1.03959	6.58533e-05	0.000844918
M431DRAFT_508532	A0A2T4ADN5_TRIHA	tRNA(His) guanylyltransferase (EC 2.7.7.79) (tRNA-histidine guanylyltransferase)	293	300.162	-0.294058	0.0919065	0.000536244	0.00458863
M431DRAFT_508663	A0A2T4AE07_TRIHA	Zygote-specific protein	80	224.09	-0.572939	0.187061	0.000253187	0.00246322
M431DRAFT_508695	A0A2T4A914_TRIHA	Uncharacterized protein	68	34275.8	-0.421124	0.100583	6.22748e-06	0.000123906
M431DRAFT_508716	A0A2T4A947_TRIHA	FAD-binding domain-containing protein	602	67.8307	-0.966868	0.292753	5.77534e-05	0.000756584
M431DRAFT_508862	A0A2T4A9S0_TRIHA	Uncharacterized protein	246	242.77	-0.644327	0.244759	0.000741006	0.00592413
M431DRAFT_508873	A0A2T4A9R9_TRIHA	Glycoside hydrolase family 92 protein	859	669.954	-0.458013	0.117645	1.8523e-05	0.000293952
M431DRAFT_508899	A0A2T4A9S2_TRIHA	Uncharacterized protein	293	178.891	-0.951826	0.184673	1.79934e-08	8.17426e-07
M431DRAFT_508962	A0A2T4AA36_TRIHA	Enoyl reductase (ER) domain-containing protein	339	251.856	-1.63186	0.54714	0.000107136	0.00126989
M431DRAFT_508974	A0A2T4AA27_TRIHA	Ecp2 effector protein domain-containing protein	114	8.9334	-1.39781	0.684976	0.00134997	0.00957093
M431DRAFT_508977	A0A2T4AA53_TRIHA	Uncharacterized protein	434	771.764	0.39111	0.0898259	3.39239e-06	7.48092e-05
M431DRAFT_509041	A0A2T4AAA6_TRIHA	Alpha-galactosidase (EC 3.2.1.22) (Melibiase)	444	2022.52	-1.16019	0.17542	2.45391e-12	2.85436e-10
M431DRAFT_509162	A0A2T4AAN1_TRIHA	Ketoreductase (KR) domain-containing protein	346	252.388	-0.358134	0.106163	0.000211593	0.00215237
M431DRAFT_509171	A0A2T4AAP7_TRIHA	NADH-ubiquinone oxidoreductase 12 kDa subunit, mitochondrial	126	3409.96	-0.139023	0.0389291	0.000289495	0.00275072
M431DRAFT_509179	A0A2T4AAQ6_TRIHA	Serine-threonine protein kinase 19	375	89.1887	0.534212	0.208378	0.00126627	0.00909833
M431DRAFT_509198	A0A2T4AAV1_TRIHA	60S ribosomal protein L6	200	21581.3	0.26415	0.0858451	0.000949169	0.00717127
M431DRAFT_509199	A0A2T4AAT3_TRIHA	Clp R domain-containing protein	800	471.263	-1.62032	0.693799	0.000592614	0.00492372
M431DRAFT_509210	A0A2T4ABA1_TRIHA	TspO/MBR-related protein	191	2129.25	-1.48483	0.212845	1.85162e-13	2.79992e-11
M431DRAFT_509216	A0A2T4AAV5_TRIHA	Uncharacterized protein	413	1849.68	-0.888907	0.155422	7.87428e-10	5.24209e-08
M431DRAFT_509251	A0A2T4AAZ6_TRIHA	Conidiation-specific protein 8	69	5381.69	-1.90631	0.258184	8.06697e-15	1.49805e-12
M431DRAFT_509322	A0A2T4AB70_TRIHA	Probable vacuolar protein sorting-associated protein 16 homolog	827	2297	-0.158675	0.0430885	0.000173402	0.001849
M431DRAFT_509340	A0A2T4AB89_TRIHA	Amidase domain-containing protein	581	25.3799	-1.97026	0.421331	1.47798e-07	5.11256e-06
M431DRAFT_509355	A0A2T4AB96_TRIHA	JAB1/MPN/MOV34 metalloenzyme domain-containing protein	2372	2723.38	-0.268983	0.0775751	0.000232541	0.00230257
M431DRAFT_509367	A0A2T4ABA6_TRIHA	Transferase family protein	516	871.689	0.896051	0.179051	4.52165e-08	1.81294e-06
M431DRAFT_509413	A0A2T4A7I6_TRIHA	Phosphatidylinositol-specific phospholipase C X domain-containing protein	599	247.085	0.695011	0.165929	2.8448e-06	6.43424e-05
M431DRAFT_509414	A0A2T4A7K0_TRIHA	QI74 protein	764	1816.97	-1.78041	0.431716	1.39234e-06	3.57716e-05
M431DRAFT_509507	A0A2T4A7W8_TRIHA	Uncharacterized protein	492	536.573	0.227426	0.0737213	0.00109054	0.00804979
M431DRAFT_509536	A0A2T4A835_TRIHA	NAD(P)-binding protein	336	1745.81	-0.740313	0.241492	0.00016304	0.00175921
M431DRAFT_509576	A0A2T4A8A6_TRIHA	Cyanovirin-N domain-containing protein	101	11952.5	-0.291106	0.0691294	9.6641e-06	0.000176279
M431DRAFT_509581	A0A2T4A8B6_TRIHA	nitrilase (EC 3.5.5.1)	329	465.454	-0.818385	0.20626	5.59777e-06	0.000114166
M431DRAFT_509593	A0A2T4A8C1_TRIHA	Glycoside hydrolase family 18 protein	357	291.834	2.40277	0.303981	1.46037e-16	3.59488e-14
M431DRAFT_509603	A0A2T4A8D3_TRIHA	Microcystin LR degradation protein MlrC	510	464.603	0.516679	0.101029	5.35105e-08	2.10561e-06
M431DRAFT_509613	A0A2T4A8G5_TRIHA	Microbial-type PARG catalytic domain-containing protein	313	166.384	-0.792627	0.186541	1.80922e-06	4.48492e-05
M431DRAFT_509623	A0A2T4A8K9_TRIHA	Transaldolase	357	554.421	0.867079	0.147046	3.09824e-10	2.27742e-08
M431DRAFT_509719	A0A2T4A8P4_TRIHA	Uncharacterized protein	75	590.515	-1.21079	0.332544	1.38377e-05	0.000234355
M431DRAFT_509873	A0A2T4A6A3_TRIHA	F-box domain-containing protein	256	39.9769	-1.76877	0.640411	0.000196682	0.00203706
M431DRAFT_509888	A0A2T4A6B8_TRIHA	AT hook domain-containing protein	146	781.879	0.39332	0.101144	2.47986e-05	0.000377145
M431DRAFT_509910	A0A2T4A6C9_TRIHA	NAD+ kinase	592	1870.59	-0.235183	0.0697622	0.000408567	0.00365878
M431DRAFT_509956	A0A2T4A6H8_TRIHA	40S ribosomal protein S29	56	16754.5	0.273117	0.0686343	3.4039e-05	0.000491545
M431DRAFT_510093	A0A2T4A6Y3_TRIHA	EIF3F/CSN6-like C-terminal domain-containing protein	255	1964.05	0.313105	0.0827254	5.71217e-05	0.000752032
M431DRAFT_510101	A0A2T4A6W7_TRIHA	Tyrosine specific protein phosphatases domain-containing protein	279	1160.65	0.38551	0.0673137	2.74604e-09	1.57118e-07
M431DRAFT_510119	A0A2T4A742_TRIHA	Uncharacterized protein	362	470.147	0.273685	0.0749009	0.000115397	0.00134228
M431DRAFT_510130	A0A2T4A797_TRIHA	Uncharacterized protein	287	325.314	0.691332	0.172906	6.16028e-06	0.000123031
M431DRAFT_510134	A0A2T4A737_TRIHA	Wax synthase domain-containing protein	355	677.479	1.09091	0.154774	1.2419e-13	1.93316e-11
M431DRAFT_510289	A0A2T4A527_TRIHA	TauD/TfdA-like domain-containing protein	379	687.776	1.16353	0.309437	9.25498e-06	0.000170669
M431DRAFT_510368	A0A2T4A554_TRIHA	Magnesium-dependent phosphatase-1	263	226.281	-0.308654	0.0997812	0.000695235	0.0056305
M431DRAFT_510372	A0A2T4A556_TRIHA	Zn(2)-C6 fungal-type domain-containing protein	616	264.104	-0.37866	0.134977	0.0012165	0.0088223
M431DRAFT_510387	A0A2T4A557_TRIHA	Zn(2)-C6 fungal-type domain-containing protein	449	137.188	0.731963	0.23529	0.000152333	0.0016589
M431DRAFT_510396	A0A2T4A571_TRIHA	Heterokaryon incompatibility domain-containing protein	871	326.693	0.400729	0.117662	0.00014684	0.00161401
M431DRAFT_510410	A0A2T4A5A7_TRIHA	Stress response RCI peptide	154	2465.01	-0.496004	0.0935634	2.03843e-08	9.02793e-07
M431DRAFT_510438	A0A2T4A5K4_TRIHA	Heterokaryon incompatibility domain-containing protein	314	590.345	-0.317043	0.0924886	0.00021263	0.00215583
M431DRAFT_510477	A0A2T4A5F0_TRIHA	AB hydrolase-1 domain-containing protein	492	978.637	0.364587	0.0932566	2.80855e-05	0.000421682
M431DRAFT_510519	A0A2T4A5K0_TRIHA	F-box domain-containing protein	494	782.202	-0.443468	0.151465	0.00057593	0.00481914
M431DRAFT_510542	A0A2T4A5S1_TRIHA	Wax synthase domain-containing protein	461	51.1189	0.649979	0.211799	0.00022082	0.00221343
M431DRAFT_510663	A0A2T4A369_TRIHA	Zn(2)-C6 fungal-type domain-containing protein	703	748.455	-0.685294	0.127486	7.90764e-09	3.94823e-07
M431DRAFT_510680	A0A2T4A3H5_TRIHA	Inositol polyphosphate-related phosphatase domain-containing protein	510	347.991	0.448902	0.13346	0.000144752	0.00159914
M431DRAFT_510753	A0A2T4A3E4_TRIHA	AB hydrolase-1 domain-containing protein	263	585.245	-0.414523	0.100895	8.95353e-06	0.000166561
M431DRAFT_510819	A0A2T4A3M0_TRIHA	Histone H4	103	7578.63	-0.323768	0.0811624	2.2882e-05	0.000352556
M431DRAFT_510865	A0A2T4A3V1_TRIHA	AB hydrolase-1 domain-containing protein	292	1595.24	-0.488996	0.114481	3.2728e-06	7.24741e-05
M431DRAFT_511074	A0A2T4A4F3_TRIHA	Putative phospholipase (EC 3.1.1.47)	594	644.603	-0.925516	0.176299	1.13459e-08	5.45893e-07
M431DRAFT_511099	A0A2T4A4I3_TRIHA	FAD/NAD(P)-binding domain-containing protein	427	247.483	-0.542264	0.135988	9.15351e-06	0.000169092
M431DRAFT_511110	A0A2T4A4K0_TRIHA	DUF4148 domain-containing protein	89	5224.15	0.676834	0.136257	7.78086e-08	2.91555e-06
M431DRAFT_511175	A0A2T4A1W0_TRIHA	Uncharacterized protein	68	10177.6	-0.252959	0.0803179	0.00078789	0.00618681
M431DRAFT_511193	A0A2T4A272_TRIHA	60S ribosomal protein L17	187	11817.2	0.268426	0.0846409	0.000673857	0.00549521
M431DRAFT_511339	A0A2T4A2G2_TRIHA	Uncharacterized protein	209	25.3203	-1.20556	0.30432	4.35583e-06	9.1663e-05
M431DRAFT_511536	A0A2T4A3B6_TRIHA	DJ-1/PfpI domain-containing protein	236	311.772	-0.715159	0.196497	2.43782e-05	0.00037182
M431DRAFT_511570	A0A2T4A100_TRIHA	Mitochondrial outer membrane protein OM14 C-terminal domain-containing protein	132	382.034	-1.80999	0.199275	5.73857e-21	2.02476e-18
M431DRAFT_511586	A0A2T4A0W0_TRIHA	Bacteriophage T5 Orf172 DNA-binding domain-containing protein	447	10683.8	-1.36896	0.122037	2.17156e-30	1.9155e-27
M431DRAFT_511661	A0A2T4A106_TRIHA	Major facilitator superfamily (MFS) profile domain-containing protein	520	954.485	0.656611	0.158733	3.89071e-06	8.35359e-05
M431DRAFT_511753	A0A2T4A1E6_TRIHA	Uncharacterized protein	104	150.596	-1.86619	0.33592	1.30658e-09	8.08094e-08
M431DRAFT_511756	A0A2T4A1A5_TRIHA	AB hydrolase-1 domain-containing protein	278	28.0255	2.47148	1.16451	0.000807369	0.0063086
M431DRAFT_511766	A0A2T4A1L5_TRIHA	Nucleoside 2-deoxyribosyltransferase	158	476.859	-0.545383	0.149344	3.5004e-05	0.000504105
M431DRAFT_511784	A0A2T4A1E0_TRIHA	Uncharacterized protein	170	10.6843	-1.60169	0.61164	0.000370384	0.00338381
M431DRAFT_511839	A0A2T4A1Q2_TRIHA	4-trimethylaminobutyraldehyde dehydrogenase (EC 1.2.1.19) (EC 1.2.1.46) (EC 1.2.1.47) (Aldehyde dehydrogenase family 9 member A1) (Formaldehyde dehydrogenase) (Gamma-aminobutyraldehyde dehydrogenase)	508	196.576	-1.19354	0.288052	1.8539e-06	4.57424e-05
M431DRAFT_511848	A0A2T4A1N3_TRIHA	Uncharacterized protein	229	1619.74	0.645773	0.199874	0.000121569	0.00140176
M431DRAFT_511981	A0A2T4A035_TRIHA	Pentatricopeptide repeat domain-containing protein	712	1050.89	-0.22992	0.0736768	0.000951559	0.0071842
M431DRAFT_512184	A0A2T4A0K5_TRIHA	Uncharacterized protein	85	141.315	0.712983	0.238154	0.000233759	0.00231247
M431DRAFT_512202	A0A2T4A0L9_TRIHA	Amino acid permease/ SLC12A domain-containing protein	106	72.211	-1.12275	0.216597	1.3155e-08	6.16132e-07
M431DRAFT_512213	A0A2T4A0M8_TRIHA	Glutamate decarboxylase (EC 4.1.1.15)	536	7598.9	-0.481518	0.172544	0.000773363	0.00609081
M431DRAFT_512225	A0A2T3ZYV2_TRIHA	Uncharacterized protein	246	577.51	-0.430731	0.128242	0.000156659	0.00169381
M431DRAFT_512244	A0A2T3ZYX2_TRIHA	Ras-related protein Rab-11B	212	8218.63	-0.276372	0.056665	3.66202e-07	1.13489e-05
M431DRAFT_512275	A0A2T3ZZ04_TRIHA	Uncharacterized protein	117	839.204	-1.34005	0.294825	2.87008e-07	9.34763e-06
M431DRAFT_512303	A0A2T3ZZ88_TRIHA	Glucanase (EC 3.2.1.-)	471	68405.4	0.422274	0.146973	0.000810347	0.0063086
M431DRAFT_512376	A0A2T3ZZD4_TRIHA	Uncharacterized protein	414	570.296	0.431628	0.0931008	7.83164e-07	2.21061e-05
M431DRAFT_512407	A0A2T3ZZG3_TRIHA	ferric-chelate reductase (NADPH) (EC 1.16.1.9)	628	972.901	-0.824469	0.179959	3.54521e-07	1.10687e-05
M431DRAFT_512408	A0A2T3ZZN5_TRIHA	Bacteriophage T5 Orf172 DNA-binding domain-containing protein	439	3257.96	-0.471686	0.103384	8.86798e-07	2.4318e-05
M431DRAFT_512486	A0A2T3ZZP7_TRIHA	Hydantoinase B/oxoprolinase domain-containing protein	1281	99.0974	0.76875	0.226936	5.85793e-05	0.000766455
M431DRAFT_512504	A0A2T3ZY10_TRIHA	aspartate-semialdehyde dehydrogenase (EC 1.2.1.11)	362	940.809	0.441427	0.0865945	6.98658e-08	2.66978e-06
M431DRAFT_512569	A0A2T3ZYA0_TRIHA	Alpha-acetolactate decarboxylase (EC 4.1.1.5)	238	2349.28	-0.201969	0.056283	0.000207103	0.00211806
M431DRAFT_512625	A0A2T3ZYH9_TRIHA	Ricin B lectin domain-containing protein	167	1627.29	-0.55754	0.125809	1.24235e-06	3.23899e-05
M431DRAFT_512626	A0A2T3ZYH5_TRIHA	Alpha-acetolactate decarboxylase (EC 4.1.1.5)	239	1001.19	-0.836097	0.126073	2.7554e-12	3.17021e-10
M431DRAFT_512628	A0A2T3ZYH1_TRIHA	Uncharacterized protein	561	3445.89	-1.08079	0.168905	1.05001e-11	1.11143e-09
M431DRAFT_512656	A0A2T3ZYK3_TRIHA	F-box domain-containing protein	356	160.332	-0.577691	0.149744	1.44384e-05	0.000241675
M431DRAFT_512746	A0A2T3ZXP1_TRIHA	Uncharacterized protein	263	8128.77	-0.269661	0.0881131	0.0009647	0.00726786
M431DRAFT_512858	A0A2T3ZX59_TRIHA	Enoyl-CoA hydratase	286	310.852	-1.20908	0.21287	8.31722e-10	5.40109e-08
M431DRAFT_512860	A0A2T3ZX73_TRIHA	GMC oxidoreductase	594	63.525	-1.31095	0.481148	0.000266365	0.00256783
M431DRAFT_512879	A0A2T3ZX91_TRIHA	Uncharacterized protein	140	65.0443	-0.550648	0.203645	0.000810606	0.0063086
M431DRAFT_512900	A0A2T3ZXC4_TRIHA	Ribosomal protein L34e	116	16652.9	0.276135	0.0707132	4.27533e-05	0.000593111
M431DRAFT_512970	A0A2T3ZWN8_TRIHA	Kynurenine 3-monooxygenase (EC 1.14.13.9) (Biosynthesis of nicotinic acid protein 4) (Kynurenine 3-hydroxylase)	504	1454.4	-0.291056	0.0841915	0.000209111	0.00213036
M431DRAFT_512976	A0A2T3ZWN2_TRIHA	PARP catalytic domain-containing protein	530	92.9391	0.581791	0.17595	0.00010873	0.00127762
M431DRAFT_513047	A0A2T3ZWV3_TRIHA	Uncharacterized protein	133	3576.79	-0.908436	0.188805	9.88302e-08	3.6073e-06
M431DRAFT_513097	A0A2T3ZX44_TRIHA	RanBD1 domain-containing protein	201	1845.75	-0.431637	0.0983647	2.37602e-06	5.57671e-05
M431DRAFT_513105	A0A2T3ZX11_TRIHA	Aconitate hydratase, mitochondrial (Aconitase) (EC 4.2.1.-)	787	13875.8	-0.301048	0.0831707	0.000117989	0.00136643
M431DRAFT_513120	A0A2T3ZW81_TRIHA	Uncharacterized protein	266	1105.72	-0.396212	0.118925	0.000197628	0.00204486
M431DRAFT_513214	A0A2T3ZWJ7_TRIHA	Ribosomal protein S9	143	17883.7	0.268292	0.0834268	0.000575315	0.0048178
M431DRAFT_513215	A0A2T3ZWS3_TRIHA	Uncharacterized protein	519	306.486	0.313541	0.0958568	0.000382707	0.00347988
M431DRAFT_513270	A0A2T3ZVX8_TRIHA	Haloacid dehalogenase, type II	213	140.181	-0.442451	0.155638	0.000758007	0.00601462
M431DRAFT_513314	A0A2T3ZW46_TRIHA	Serine hydrolase domain-containing protein	291	2500.18	0.320783	0.0955532	0.000272433	0.00261679
M431DRAFT_513372	A0A2T3ZVK6_TRIHA	pyridoxal 5'-phosphate synthase (EC 1.4.3.5)	168	190.168	0.88551	0.11262	3.40676e-16	7.51261e-14
M431DRAFT_513423	A0A2T3ZVQ7_TRIHA	40S ribosomal protein S3	263	8241.19	0.403674	0.111611	6.86086e-05	0.000873537
M431DRAFT_513432	A0A2T3ZVU6_TRIHA	Fe2OG dioxygenase domain-containing protein	303	150.509	-1.10497	0.229435	8.87113e-08	3.26045e-06
M431DRAFT_513442	A0A2T3ZUZ7_TRIHA	Uncharacterized protein	323	392.778	-0.691522	0.178102	9.12242e-06	0.000168813
M431DRAFT_513478	A0A2T3ZVD0_TRIHA	Heterokaryon incompatibility domain-containing protein	672	129.914	-0.397065	0.143665	0.00123952	0.00895585
M431DRAFT_513493	A0A2T3ZV96_TRIHA	Peptidase M20 dimerisation domain-containing protein	584	79.9742	-0.798713	0.176901	5.27882e-07	1.57398e-05
M431DRAFT_513495	A0A2T3ZV83_TRIHA	Enoyl reductase (ER) domain-containing protein	371	349.81	-0.526916	0.116228	8.42424e-07	2.32821e-05
M431DRAFT_513657	A0A2T3ZUD0_TRIHA	F-box domain-containing protein	358	241.932	-0.941925	0.231798	3.24825e-06	7.20812e-05
M431DRAFT_513684	A0A2T3ZUH8_TRIHA	Uncharacterized protein	301	540.903	0.314158	0.0966039	0.000409725	0.00366605
M431DRAFT_513700	A0A2T3ZUH7_TRIHA	AAA+ ATPase domain-containing protein	950	33171.9	0.310311	0.104251	0.00133002	0.00948034
M431DRAFT_513745	A0A2T3ZU65_TRIHA	Zn(2)-C6 fungal-type domain-containing protein	329	285.717	0.806707	0.194986	2.91896e-06	6.57387e-05
M431DRAFT_513771	A0A2T3ZTS3_TRIHA	Zn(2)-C6 fungal-type domain-containing protein	745	605.642	0.265716	0.0845851	0.000757657	0.00601462
M431DRAFT_513778	A0A2T3ZTS5_TRIHA	Amino acid transporter transmembrane domain-containing protein	630	1560.83	-1.42593	0.215878	2.26728e-12	2.66658e-10
M431DRAFT_513884	A0A2T3ZTM3_TRIHA	Uncharacterized protein	96	195.512	-2.01468	0.290515	1.92163e-13	2.86449e-11
M431DRAFT_513903	A0A2T3ZTP7_TRIHA	Amine oxidase domain-containing protein	534	19.9839	-2.18618	0.676325	4.99825e-05	0.000676396
M431DRAFT_513926	A0A2T3ZTQ3_TRIHA	Large ribosomal subunit protein eL28	159	8044.5	0.27911	0.0592611	1.03284e-06	2.76776e-05
M431DRAFT_513952	A0A2T3ZT98_TRIHA	Large ribosomal subunit protein uL15/eL18 domain-containing protein	183	13455.8	0.223702	0.0664405	0.000435795	0.00385693
M431DRAFT_5140	A0A2T4ABK2_TRIHA	GST N-terminal domain-containing protein	240	349.269	1.08285	0.285449	8.55054e-06	0.000160759
M431DRAFT_514003	A0A2T3ZTG9_TRIHA	Uncharacterized protein	236	473.419	-0.685017	0.148527	3.97623e-07	1.2235e-05
M431DRAFT_514053	A0A2T3ZT63_TRIHA	Ribosomal protein L28	287	725.508	0.267073	0.0838537	0.000649306	0.0053361
M431DRAFT_514162	A0A2T3ZSN0_TRIHA	SnoaL-like domain-containing protein	286	556.382	-0.333279	0.110772	0.000811148	0.0063086
M431DRAFT_514168	A0A2T3ZSN4_TRIHA	Bacteriophage T5 Orf172 DNA-binding domain-containing protein	552	1163.85	-1.04208	0.120888	4.42079e-19	1.29984e-16
M431DRAFT_514208	A0A2T3ZSK6_TRIHA	Snf7 family protein	447	989.593	0.210279	0.0570784	0.000139733	0.00156185
M431DRAFT_514215	A0A2T3ZSJ2_TRIHA	Oxidoreductase	335	3067.91	-0.261743	0.0653543	2.9242e-05	0.000433235
M431DRAFT_514240	A0A2T3ZSB3_TRIHA	NACHT domain-containing protein	1608	400.284	-0.439917	0.111338	1.56477e-05	0.000256792
M431DRAFT_514267	A0A2T3ZS57_TRIHA	Peptidase M14 carboxypeptidase A domain-containing protein	438	156.665	0.740867	0.211192	3.81792e-05	0.000541725
M431DRAFT_514331	A0A2T3ZRY8_TRIHA	Transcription factor domain-containing protein	674	163.302	-0.550131	0.148874	2.96789e-05	0.000438759
M431DRAFT_514332	A0A2T3ZRW3_TRIHA	Transketolase-like pyrimidine-binding domain-containing protein	640	3688.39	-1.15304	0.165209	1.94845e-13	2.86449e-11
M431DRAFT_515795	A0A2T4ANF1_TRIHA	Glyceraldehyde-3-phosphate dehydrogenase (EC 1.2.1.12)	336	118.908	-0.923951	0.252432	1.64293e-05	0.000266724
M431DRAFT_516985	A0A2T4AJR8_TRIHA	NAD(P)-binding domain-containing protein	225	123.775	-2.03741	0.740475	0.000186524	0.00195211
M431DRAFT_517508	A0A2T4ALE6_TRIHA	BRCT domain-containing protein	1159	679.459	-0.379544	0.0920254	9.85229e-06	0.000178879
M431DRAFT_517718	A0A2T4AM18_TRIHA	Gfo/Idh/MocA-like oxidoreductase N-terminal domain-containing protein	345	178.581	-0.878587	0.225024	6.78686e-06	0.000133282
M431DRAFT_517960	A0A2T4AMW4_TRIHA	chitinase (EC 3.2.1.14)	1280	55.8906	1.01451	0.212376	1.32502e-07	4.70649e-06
M431DRAFT_518148	A0A2T4AH19_TRIHA	Zn(2)-C6 fungal-type domain-containing protein	665	1162.47	0.457958	0.0993705	8.27538e-07	2.31021e-05
M431DRAFT_518345	A0A2T4AHS1_TRIHA	Ribosomal protein	217	24494.4	0.193071	0.0533187	0.000219681	0.0022041
M431DRAFT_518685	A0A2T4AIS8_TRIHA	Zn(2)-C6 fungal-type domain-containing protein	730	198.371	1.38442	0.121071	1.81902e-31	1.7504e-28
M431DRAFT_519278	A0A2T4AF81_TRIHA	CUE domain-containing protein	654	297.428	0.382129	0.101972	4.58648e-05	0.000628859
M431DRAFT_519833	A0A2T4ABR8_TRIHA	FAS1 domain-containing protein	213	108.692	-1.2112	0.340731	1.91596e-05	0.000302242
M431DRAFT_519857	A0A2T4ABT1_TRIHA	Uncharacterized protein	122	12.4357	-1.41575	0.528243	0.000306709	0.0028935
M431DRAFT_519947	A0A2T4ACB4_TRIHA	CENP-V/GFA domain-containing protein	136	6609.33	-4.53717	0.435794	1.21297e-26	7.5525e-24
M431DRAFT_520035	A0A2T4ACC7_TRIHA	Methyltransferase type 11 domain-containing protein	313	177.777	-0.751079	0.159475	2.28904e-07	7.71639e-06
M431DRAFT_520719	A0A2T4A9M5_TRIHA	Fungal STAND N-terminal Goodbye domain-containing protein	1461	339.558	0.438719	0.13673	0.000261636	0.00252915
M431DRAFT_520729	A0A2T4A9R0_TRIHA	Uncharacterized protein	132	58.3446	-1.94661	0.382815	1.77858e-08	8.11477e-07
M431DRAFT_521979	A0A2T4A708_TRIHA	Cytochrome P450 monooxygenase	500	1649.88	0.401095	0.145786	0.00128723	0.00921875
M431DRAFT_522549	A0A2T4A3B9_TRIHA	Uncharacterized protein	822	297.443	-0.45613	0.115087	1.22248e-05	0.00021353
M431DRAFT_522655	A0A2T4A3N4_TRIHA	FAD-binding PCMH-type domain-containing protein	476	26.7211	6.04832	1.99269	7.27241e-05	0.000913149
M431DRAFT_523060	A0A2T4A249_TRIHA	NACHT domain-containing protein	401	420.464	-0.520458	0.118625	1.77584e-06	4.42289e-05
M431DRAFT_523067	A0A2T4A263_TRIHA	Major facilitator superfamily (MFS) profile domain-containing protein	561	216.861	0.74951	0.125578	2.58949e-10	1.95784e-08
M431DRAFT_524815	A0A2T3ZX07_TRIHA	Rhomboid-type serine protease 2 (EC 3.4.21.105) (Rhomboid protein 2)	260	3312.54	-0.217983	0.0691987	0.000929889	0.00706595
M431DRAFT_524886	A0A2T3ZWD2_TRIHA	Heterokaryon incompatibility domain-containing protein	926	400.121	0.340459	0.105308	0.000379688	0.00346167
M431DRAFT_525297	A0A2T3ZUY9_TRIHA	Amidohydrolase-related domain-containing protein	508	282.905	-0.526523	0.119823	1.69584e-06	4.2336e-05
M431DRAFT_525334	A0A2T3ZUX5_TRIHA	Carbohydrate-binding module family 24 protein	634	543.986	1.528	0.584906	0.000325766	0.00304077
M431DRAFT_525594	A0A2T3ZTH9_TRIHA	Histone H2A/H2B/H3 domain-containing protein	280	2870.44	-0.233803	0.0728623	0.000704963	0.00569621
M431DRAFT_525887	A0A2T3ZSM3_TRIHA	Nucleoside phosphorylase domain-containing protein	969	317.252	-0.32305	0.0977923	0.000319812	0.00299576
M431DRAFT_525965	A0A2T3ZSD8_TRIHA	Fumarylacetoacetase-like C-terminal domain-containing protein	290	108.408	-2.97992	0.433711	3.17775e-13	4.25778e-11
M431DRAFT_526112	A0A2T3ZRM1_TRIHA	FAD-binding PCMH-type domain-containing protein	486	37.7835	-0.935356	0.273527	4.12249e-05	0.000574165
M431DRAFT_526221	A0A2T4AS89_TRIHA	Peptidase S1 domain-containing protein	258	535.795	2.07908	0.237732	1.10423e-19	3.43772e-17
M431DRAFT_526309	A0A2T4ASN9_TRIHA	Uncharacterized protein	452	1510.57	-1.11365	0.198867	1.30733e-09	8.08094e-08
M431DRAFT_526491	A0A2T4ATD9_TRIHA	Pyruvate decarboxylase	594	68.6624	-0.669453	0.257278	0.000761503	0.0060198
M431DRAFT_526774	A0A2T4AUH5_TRIHA	Large ribosomal subunit protein uL29m (54S ribosomal protein L4, mitochondrial)	241	1005.81	0.215898	0.0622569	0.000328937	0.00305958
M431DRAFT_527177	A0A2T4AW38_TRIHA	Bifunctional cytochrome P450/NADPH--P450 reductase [Includes: Cytochrome P450 (EC 1.14.14.1); NADPH--cytochrome P450 reductase (EC 1.6.2.4)]	1065	2141.05	-1.35094	0.342404	3.90128e-06	8.35932e-05
M431DRAFT_527303	A0A2T4ANC1_TRIHA	F-box domain-containing protein	424	519.922	-0.499165	0.0920408	1.01445e-08	4.94834e-07
M431DRAFT_527727	A0A2T4AQ23_TRIHA	alpha,alpha-trehalase (EC 3.2.1.28)	1079	1938.33	0.592054	0.120247	1.47686e-07	5.11256e-06
M431DRAFT_527794	A0A2T4AQB4_TRIHA	Prion-inhibition and propagation HeLo domain-containing protein	559	318.52	-0.407186	0.10109	1.31274e-05	0.000225049
M431DRAFT_528008	A0A2T4AR40_TRIHA	Major facilitator superfamily (MFS) profile domain-containing protein	617	327.468	-1.59682	0.374204	9.35081e-07	2.53142e-05
M431DRAFT_528472	A0A2T4AKI5_TRIHA	tripeptidyl-peptidase II (EC 3.4.14.10)	631	4124.06	-1.01601	0.256856	4.70052e-06	9.85247e-05
M431DRAFT_528698	A0A2T4ALA7_TRIHA	Uncharacterized protein	316	256.955	0.756377	0.239838	0.000122581	0.00141188
M431DRAFT_528992	A0A2T4AME8_TRIHA	NAD dependent epimerase/dehydratase	262	14.4852	1.9078	0.474559	3.53414e-06	7.75153e-05
M431DRAFT_529103	A0A2T4AMV6_TRIHA	NAD-dependent epimerase/dehydratase domain-containing protein	358	157.873	-1.97481	0.323512	4.87041e-11	4.33221e-09
M431DRAFT_529643	A0A2T4AIH3_TRIHA	Uncharacterized protein	261	599.018	-0.819438	0.125349	5.31652e-12	5.92372e-10
M431DRAFT_529850	A0A2T4AJA9_TRIHA	Oligopeptide transporter	737	57.3636	2.17762	0.587461	8.91359e-06	0.00016611
M431DRAFT_530252	A0A2T4AF68_TRIHA	Zn(2)-C6 fungal-type domain-containing protein	751	358.963	-0.335867	0.105665	0.000454109	0.00399563
M431DRAFT_530351	A0A2T4AFI9_TRIHA	Methyltransferase domain-containing protein	287	105.156	-0.506867	0.163502	0.000276022	0.00264168
M431DRAFT_531171	A0A2T4ADR2_TRIHA	Dihydroxyacetone kinase	585	712.389	0.389028	0.0880263	2.63696e-06	6.02857e-05
M431DRAFT_532049	A0A2T4A822_TRIHA	Glycosyltransferase family 69 protein	421	243.8	-0.484954	0.137996	7.14582e-05	0.000902607
M431DRAFT_532194	A0A2T4A8R0_TRIHA	Mitochondrial inner membrane protein 1	515	307.524	-2.15934	0.388685	1.3131e-09	8.08094e-08
M431DRAFT_532208	A0A2T4A8Q7_TRIHA	Peptidase S58 DmpA	401	1284.28	0.498247	0.140049	5.96268e-05	0.000776322
M431DRAFT_532670	A0A2T4A507_TRIHA	FAD-binding domain-containing protein	388	457.037	-1.5654	0.249432	1.82068e-11	1.75199e-09
M431DRAFT_533772	A0A2T4A103_TRIHA	Transcription factor domain-containing protein	696	188.733	-0.508604	0.189031	0.000963203	0.00726175
M431DRAFT_535369	A0A2T3ZV40_TRIHA	Amino acid permease/ SLC12A domain-containing protein	534	340.535	0.73641	0.178385	3.64269e-06	7.95007e-05
M431DRAFT_535762	A0A2T3ZTJ5_TRIHA	protein-ribulosamine 3-kinase (EC 2.7.1.172)	421	158.134	-1.29962	0.367328	1.93079e-05	0.000304128
M431DRAFT_535830	A0A2T3ZTB4_TRIHA	AAA+ ATPase domain-containing protein	1501	858.902	-0.3674	0.0828543	2.61045e-06	5.98087e-05
M431DRAFT_535856	A0A2T3ZTF3_TRIHA	NACHT domain-containing protein	1097	756.73	-0.358196	0.0762889	7.6851e-07	2.18674e-05
M431DRAFT_536055	A0A2T3ZSQ6_TRIHA	NACHT domain-containing protein	799	733.203	-0.368377	0.0988597	5.28013e-05	0.000708367
M431DRAFT_536292	A0A2T3ZRF1_TRIHA	Zn(2)-C6 fungal-type domain-containing protein	512	193.88	-0.727002	0.205138	3.22361e-05	0.000470647
M431DRAFT_5372	A0A2T4ACS2_TRIHA	HypA protein	459	23.3522	-2.42753	0.594161	2.20575e-06	5.2704e-05
M431DRAFT_537362	A0A2T4ATW6_TRIHA	Extracellular membrane protein CFEM domain-containing protein	798	4306.9	0.520128	0.201687	0.00126703	0.00909833
M431DRAFT_537452	A0A2T4AU16_TRIHA	Zn(2)-C6 fungal-type domain-containing protein	726	678.757	0.470689	0.14825	0.000249073	0.00243438
M431DRAFT_538258	A0A2T4AVL3_TRIHA	Uncharacterized protein	1456	278.051	-0.49697	0.133497	3.13316e-05	0.000459342
M431DRAFT_539682	A0A2T4A4D4_TRIHA	AB hydrolase-1 domain-containing protein	517	243.979	0.875965	0.154144	1.11357e-09	7.05819e-08
M431DRAFT_5424	A0A2T4ACG9_TRIHA	Calcofluor white hypersensitive protein	133	606.12	-0.949061	0.349247	0.000351166	0.00323225
M431DRAFT_543110	A0A2T3ZXC7_TRIHA	C2H2-type domain-containing protein	399	12425.4	-0.623981	0.161722	1.23513e-05	0.000214792
M431DRAFT_543281	A0A2T3ZWS7_TRIHA	Transcription factor	588	703.812	-0.455767	0.136604	0.000143579	0.00159307
M431DRAFT_543285	A0A2T3ZWS9_TRIHA	Grh/CP2 DB domain-containing protein	797	1880.11	-1.44728	0.212262	5.14567e-13	6.72431e-11
M431DRAFT_544201	A0A2T4APK3_TRIHA	Uncharacterized protein	257	1213.26	-0.412887	0.12829	0.000271988	0.00261679
M431DRAFT_546947	A0A2T3ZU39_TRIHA	Nephrocystin-3	951	92.7441	-0.666726	0.225858	0.000279396	0.0026662
M431DRAFT_5470	A0A2T4ACM9_TRIHA	Pleckstrin homology domain-containing protein	1485	200.214	0.623989	0.212519	0.000341358	0.00315846
M431DRAFT_548213	A0A2T4AL09_TRIHA	Peptidase S53 domain-containing protein	587	2523.97	-1.30225	0.276796	1.38061e-07	4.87124e-06
M431DRAFT_548893	A0A2T4AN10_TRIHA	Alb1-domain-containing protein	184	240.598	0.376225	0.101843	5.90894e-05	0.000772175
M431DRAFT_549088	A0A2T4AMS4_TRIHA	Cytochrome-b5 reductase	461	74.0856	-1.67306	0.410561	2.01841e-06	4.92277e-05
M431DRAFT_552	A0A2T4ATZ2_TRIHA	DNA damage-responsive protein 48	119	188.553	-0.579131	0.140173	4.64545e-06	9.75636e-05
M431DRAFT_553031	A0A2T4AGC0_TRIHA	C2H2-type domain-containing protein	691	2045.73	-0.851825	0.181676	2.02404e-07	6.91111e-06
M431DRAFT_554495	A0A2T4AE30_TRIHA	Uncharacterized protein	489	436.532	-0.38063	0.132451	0.000970605	0.00730715
M431DRAFT_554863	A0A2T4A9F2_TRIHA	Uncharacterized protein	116	39.5336	-1.39575	0.444694	7.16954e-05	0.000904524
M431DRAFT_555750	A0A2T4ABN4_TRIHA	Uncharacterized protein	1520	232.506	-0.693149	0.180358	1.1355e-05	0.000201666
M431DRAFT_555948	A0A2T4A7E0_TRIHA	Dipeptidase (EC 3.4.13.19)	355	383.647	-0.49417	0.108646	9.34081e-07	2.53142e-05
M431DRAFT_556214	A0A2T4A824_TRIHA	Bms1-type G domain-containing protein	811	850.979	0.447988	0.0862942	4.34855e-08	1.75017e-06
M431DRAFT_55675	A0A2T3ZY53_TRIHA	CCHC-type domain-containing protein	222	508.475	0.365969	0.105046	0.000135762	0.00153181
M431DRAFT_5720	A0A2T4ADL2_TRIHA	REJ domain-containing protein	79	1609.91	-1.23454	0.185111	1.61974e-12	1.97068e-10
M431DRAFT_5825	A0A2T4AE20_TRIHA	FAD/NAD(P)-binding domain-containing protein	494	566.316	-0.546472	0.09832	4.03391e-09	2.18969e-07
M431DRAFT_5977	A0A2T4A9D4_TRIHA	6-methylsalicylate decarboxylase (EC 4.1.1.52)	318	935.272	-1.36346	0.42916	6.46237e-05	0.000833182
M431DRAFT_5991	A0A2T4A9G6_TRIHA	Carboxylic ester hydrolase (EC 3.1.1.-)	538	684.24	-1.3595	0.16548	1.31264e-17	3.56263e-15
M431DRAFT_6109	A0A2T4A9U6_TRIHA	AAA+ ATPase domain-containing protein	819	1285.26	-0.328313	0.113881	0.00122157	0.00885032
M431DRAFT_6117	A0A2T4A9V6_TRIHA	peptidylprolyl isomerase (EC 5.2.1.8)	1510	10594.6	-0.374403	0.0726092	6.95557e-08	2.66756e-06
M431DRAFT_61248	A0A2T4A0L4_TRIHA	C2H2-type domain-containing protein	353	53.8069	-0.948628	0.272892	3.17673e-05	0.000465086
M431DRAFT_61438	A0A2T4AGB3_TRIHA	Uncharacterized protein	106	64.8836	-1.55634	0.312418	3.22287e-08	1.32739e-06
M431DRAFT_6147	A0A2T4A9W7_TRIHA	BZIP domain-containing protein	281	1216.64	-3.14706	0.33535	3.10605e-22	1.1742e-19
M431DRAFT_61518	A0A2T4ARM3_TRIHA	Uncharacterized protein	79	126.026	-0.847681	0.155729	4.215e-09	2.25332e-07
M431DRAFT_61590	A0A2T4ASZ0_TRIHA	NACHT domain-containing protein	880	225.754	-0.436738	0.131786	0.000173458	0.001849
M431DRAFT_6171	A0A2T4A9X0_TRIHA	glutaminase (EC 3.5.1.2)	237	204.676	0.626314	0.188306	9.51564e-05	0.00115376
M431DRAFT_6188	A0A2T4A9Z1_TRIHA	DUF4238 domain-containing protein	947	447.878	-0.597097	0.126484	2.91282e-07	9.45774e-06
M431DRAFT_62243	A0A2T4ACM4_TRIHA	Mid2 domain-containing protein	282	110.545	0.506042	0.172265	0.000468922	0.00410889
M431DRAFT_63700	A0A2T4APX1_TRIHA	Uncharacterized protein	210	314.535	0.710276	0.144988	9.73973e-08	3.5673e-06
M431DRAFT_63966	A0A2T4A9A1_TRIHA	SMP-30/Gluconolactonase/LRE-like region domain-containing protein	171	104.205	-1.12978	0.321541	2.31464e-05	0.000355595
M431DRAFT_64237	A0A2T3ZSI3_TRIHA	Uncharacterized protein	54	76.8036	-0.608073	0.241106	0.00110104	0.00810468
M431DRAFT_6492	A0A2T4AB22_TRIHA	Uncharacterized protein	899	547.656	-1.7095	0.612133	0.000181732	0.00191597
M431DRAFT_6556	A0A2T4AB95_TRIHA	Ribosomal protein L30 ferredoxin-like fold domain-containing protein	259	11744.7	0.331925	0.0713717	1.13167e-06	2.98721e-05
M431DRAFT_6617	A0A2T4A7G0_TRIHA	2EXR domain-containing protein	322	621.461	0.58181	0.156965	2.62393e-05	0.000397773
M431DRAFT_674	A0A2T4AUA8_TRIHA	GST N-terminal domain-containing protein	269	152.757	-0.704235	0.165619	2.0547e-06	4.96553e-05
M431DRAFT_6859	A0A2T4A8D0_TRIHA	Glutamine synthetase (EC 6.3.1.2)	361	28773.3	0.257961	0.0667066	5.51948e-05	0.00073121
M431DRAFT_6915	A0A2T4A8N6_TRIHA	homocitrate synthase (EC 2.3.3.14)	417	60.7359	2.37686	1.12585	0.00082856	0.00641573
M431DRAFT_6924	A0A2T4A8I5_TRIHA	Peroxin domain-containing protein	655	350.588	-0.444473	0.16749	0.00136823	0.00968741
M431DRAFT_6926	A0A2T4A8M7_TRIHA	BTB domain-containing protein	268	262.359	-0.383272	0.137609	0.00126183	0.00907987
M431DRAFT_6947	A0A2T4A8W2_TRIHA	Vacuolar protein sorting-associated protein	3216	2953.03	-0.340941	0.10944	0.000543642	0.00463695
M431DRAFT_69921	A0A2T4AN15_TRIHA	Uncharacterized protein	177	14.658	2.96308	0.663028	5.83574e-07	1.71587e-05
M431DRAFT_70136	A0A2T4A0K0_TRIHA	Dehydrogenase (DH) domain-containing protein	245	22.5759	-1.50148	0.627148	0.000559996	0.00473825
M431DRAFT_70698	A0A2T4AV66_TRIHA	Major facilitator superfamily (MFS) profile domain-containing protein	479	113.729	0.828235	0.158288	1.46115e-08	6.78346e-07
M431DRAFT_70809	A0A2T4AUN6_TRIHA	Glycoside hydrolase family 132 protein	502	641.328	0.525858	0.140748	2.73518e-05	0.000413009
M431DRAFT_70816	A0A2T4ATA6_TRIHA	Response regulatory domain-containing protein	543	1202.5	-0.545827	0.207858	0.000979872	0.00735599
M431DRAFT_7088	A0A2T4A653_TRIHA	Heme haloperoxidase family profile domain-containing protein	428	34.6674	0.766791	0.289453	0.000602093	0.00499073
M431DRAFT_70896	A0A2T4ATS1_TRIHA	Phosphoglycerate mutase	252	1628.7	-0.348087	0.0796909	3.73314e-06	8.11008e-05
M431DRAFT_71180	A0A2T4AUV2_TRIHA	Major facilitator superfamily (MFS) profile domain-containing protein	473	197.096	-0.766709	0.211255	2.21954e-05	0.000343679
M431DRAFT_71278	A0A2T4AVI8_TRIHA	Regulator of phospholipase D SRF1	365	363.188	-0.437477	0.115115	2.87229e-05	0.000428792
M431DRAFT_7128	A0A2T4A697_TRIHA	Uncharacterized protein	354	291.979	0.360388	0.099357	8.28785e-05	0.00102605
M431DRAFT_71301	A0A2T4AVI3_TRIHA	Chitobiosyldiphosphodolichol beta-mannosyltransferase (EC 2.4.1.142)	475	614.3	0.285441	0.0725577	3.55938e-05	0.000509825
M431DRAFT_71384	A0A2T4AU19_TRIHA	inosine/xanthosine triphosphatase (EC 3.6.1.73)	193	179.63	0.671196	0.208487	0.000121478	0.00140176
M431DRAFT_71453	A0A2T4AVE8_TRIHA	Alpha-1,4 glucan phosphorylase (EC 2.4.1.1)	885	17256	-0.458378	0.132618	9.82375e-05	0.00118298
M431DRAFT_7147	A0A2T4A6E2_TRIHA	Uncharacterized protein	554	287.182	0.333717	0.113076	0.000987883	0.00738992
M431DRAFT_71565	A0A2T4AUR3_TRIHA	Bromo domain-containing protein	449	224.906	0.361265	0.10058	9.4315e-05	0.00114487
M431DRAFT_7160	A0A2T4A6C2_TRIHA	Uncharacterized protein	322	1148.98	0.396833	0.108311	6.11158e-05	0.00079268
M431DRAFT_71600	A0A2T4AUD7_TRIHA	Protein kinase domain-containing protein	310	1922.4	-0.982361	0.205723	1.19884e-07	4.31624e-06
M431DRAFT_71613	A0A2T4ASK4_TRIHA	beta-glucosidase (EC 3.2.1.21)	744	12113.3	0.713824	0.0985808	5.57589e-14	9.36838e-12
M431DRAFT_71632	A0A2T4ASV4_TRIHA	Protein kinase domain-containing protein	717	656.944	0.303215	0.082207	8.4891e-05	0.00104851
M431DRAFT_71696	A0A2T4AV31_TRIHA	NADPH--cytochrome P450 reductase (CPR) (P450R) (EC 1.6.2.4)	694	3685.01	-0.640884	0.214501	0.00025696	0.0024968
M431DRAFT_71903	A0A2T4AUT2_TRIHA	ACB domain-containing protein	94	5052.09	-0.400217	0.0966702	8.03504e-06	0.000152695
M431DRAFT_71919	A0A2T4AW68_TRIHA	DNA mismatch repair protein S5 domain-containing protein	958	622.89	-0.247222	0.0663654	9.90129e-05	0.00118962
M431DRAFT_71935	A0A2T4AVV3_TRIHA	aspartate--tRNA ligase (EC 6.1.1.12)	806	2319.59	-0.586545	0.215864	0.000669558	0.00546644
M431DRAFT_71958	A0A2T4AUA5_TRIHA	EXPERA domain-containing protein	160	102.108	-0.97637	0.20093	7.79501e-08	2.91555e-06
M431DRAFT_71980	A0A2T4AW76_TRIHA	Membrane protein TMS1	477	1548.69	-0.245847	0.059016	1.55781e-05	0.000256444
M431DRAFT_71989	A0A2T4AV03_TRIHA	N-acetyltransferase domain-containing protein	354	126.026	0.793183	0.222231	2.89486e-05	0.000429762
M431DRAFT_72100	A0A2T4AVD6_TRIHA	Mannan endo-1,6-alpha-mannosidase (EC 3.2.1.101)	471	1318.46	0.520868	0.163192	0.00024059	0.00236352
M431DRAFT_72120	A0A2T4AUM5_TRIHA	Uncharacterized protein	306	239.291	0.307934	0.107325	0.00141635	0.00995488
M431DRAFT_72207	A0A2T4AUV3_TRIHA	Aspartate aminotransferase (EC 2.6.1.1)	414	4977.75	-0.770688	0.109025	1.13142e-13	1.78747e-11
M431DRAFT_72349	A0A2T4AVU1_TRIHA	Probable glucan endo-1,3-beta-glucosidase eglC (EC 3.2.1.39) (Endo-1,3-beta-glucanase eglC) (Laminarinase eglC)	415	3431.85	-0.888165	0.192274	2.58882e-07	8.53664e-06
M431DRAFT_72405	A0A2T4AUS6_TRIHA	ATP-dependent RNA helicase (EC 3.6.4.13)	751	3804.97	-1.68907	0.306118	1.68586e-09	1.00818e-07
M431DRAFT_72515	A0A2T4ATH5_TRIHA	Protein saf1	288	107.299	0.599317	0.171221	5.45167e-05	0.000726775
M431DRAFT_72525	A0A2T4AUI3_TRIHA	Uncharacterized protein	223	578.341	-0.710502	0.130383	4.97891e-09	2.62198e-07
M431DRAFT_7270	A0A2T4A6R2_TRIHA	Protein kinase domain-containing protein	635	188.678	0.333365	0.11063	0.000821272	0.00637797
M431DRAFT_72710	A0A2T4AV98_TRIHA	C2H2-type domain-containing protein	1011	942.162	0.228856	0.0750584	0.00123694	0.00894536
M431DRAFT_72796	A0A2T4AT81_TRIHA	F-box domain-containing protein	656	972.448	-0.449031	0.12462	6.11828e-05	0.00079268
M431DRAFT_72821	A0A2T4AUQ6_TRIHA	Uncharacterized protein	602	825.846	-0.403291	0.148874	0.00141428	0.00995358
M431DRAFT_73053	A0A2T4AU24_TRIHA	Heterokaryon incompatibility domain-containing protein	782	323.99	-1.76563	0.333597	5.67501e-09	2.94461e-07
M431DRAFT_73083	A0A2T4AS40_TRIHA	Aldehyde dehydrogenase domain-containing protein	489	284.726	0.475206	0.145851	0.000193597	0.002013
M431DRAFT_73177	A0A2T4AT35_TRIHA	Carboxylic ester hydrolase (EC 3.1.1.-)	568	172.195	-1.21043	0.283862	1.12862e-06	2.98661e-05
M431DRAFT_73268	A0A2T4ATX0_TRIHA	Uncharacterized protein	278	11.4431	-1.96062	0.57797	3.64361e-05	0.000519779
M431DRAFT_7330	A0A2T4A6X7_TRIHA	Uncharacterized protein	89	15.865	-1.80022	0.54961	5.25921e-05	0.000707753
M431DRAFT_73316	A0A2T4ATA9_TRIHA	Ribosomal protein S35, mitochondrial	322	1155.29	0.239894	0.057194	1.46287e-05	0.000243466
M431DRAFT_73357	A0A2T4AVS3_TRIHA	Ring-like domain-containing protein	472	316.438	-0.836332	0.199722	2.10544e-06	5.06502e-05
M431DRAFT_73376	A0A2T4AT05_TRIHA	Amino acid permease/ SLC12A domain-containing protein	537	321.548	0.654555	0.192125	6.47203e-05	0.000833412
M431DRAFT_73396	A0A2T4ATA8_TRIHA	Isopenicillin N synthase-like Fe(2+) 2OG dioxygenase domain-containing protein	373	210.46	0.534707	0.118604	9.85379e-07	2.64727e-05
M431DRAFT_73434	A0A2T4AVW4_TRIHA	phospholipase D (EC 3.1.4.4)	829	507.268	-1.43914	0.248777	3.78671e-10	2.70827e-08
M431DRAFT_73520	A0A2T4AUQ1_TRIHA	AB hydrolase-1 domain-containing protein	473	1958.36	-0.855511	0.253677	5.06015e-05	0.000683185
M431DRAFT_73592	A0A2T4AU05_TRIHA	Major facilitator superfamily (MFS) profile domain-containing protein	460	455.815	0.333589	0.0887206	5.28721e-05	0.000708419
M431DRAFT_7362	A0A2T4A710_TRIHA	Cytochrome P450	531	1552.17	0.5898	0.196184	0.000295466	0.00279741
M431DRAFT_73886	A0A2T4ANU4_TRIHA	Eukaryotic translation initiation factor 3 subunit M (eIF3m)	432	2046.28	0.388136	0.0715741	1.5995e-08	7.3612e-07
M431DRAFT_7400	A0A2T4A783_TRIHA	BRCT domain-containing protein	302	132.185	0.47696	0.161699	0.000523341	0.00450005
M431DRAFT_74077	A0A2T4AN93_TRIHA	Amino acid permease	525	457.661	0.512181	0.16148	0.000214082	0.00216433
M431DRAFT_74229	A0A2T4ARB4_TRIHA	DUF2406 domain-containing protein	376	1336.78	-0.37238	0.119868	0.00047235	0.00412868
M431DRAFT_74460	A0A2T4AP65_TRIHA	Triosephosphate isomerase (EC 5.3.1.1)	248	5244.27	-0.270162	0.0566993	8.41988e-07	2.32821e-05
M431DRAFT_74487	A0A2T4APV4_TRIHA	ferroxidase (EC 1.16.3.1)	178	625.935	-0.287574	0.0856656	0.000320164	0.00299641
M431DRAFT_74492	A0A2T4AP17_TRIHA	Uncharacterized protein	550	149.337	-0.91009	0.278756	6.7315e-05	0.000861584
M431DRAFT_74766	A0A2T4AQP7_TRIHA	Uncharacterized protein	334	418.802	0.707755	0.0941124	6.17394e-15	1.21021e-12
M431DRAFT_74997	A0A2T4ANB8_TRIHA	O-methyltransferase	225	156.615	-0.605043	0.200969	0.000275786	0.00264168
M431DRAFT_75088	A0A2T4APP3_TRIHA	DUS-like FMN-binding domain-containing protein	413	331.314	0.512369	0.0976781	2.60265e-08	1.10639e-06
M431DRAFT_75322	A0A2T4AQD1_TRIHA	FAD/NAD(P)-binding domain-containing protein	515	981.51	-1.81671	0.263706	2.8648e-13	3.98999e-11
M431DRAFT_75391	A0A2T4ART6_TRIHA	Phosphatidic acid phosphatase type 2/haloperoxidase domain-containing protein	430	537.318	-0.287177	0.0806955	0.00015213	0.00165839
M431DRAFT_75430	A0A2T4AQ54_TRIHA	Histone-lysine N-methyltransferase SET9 (EC 2.1.1.372) (Histone-lysine N-methyltransferase set9) (SET domain protein 9)	693	467.624	0.407995	0.0849629	3.77903e-07	1.16621e-05
M431DRAFT_75475	A0A2T4AQ52_TRIHA	Nickel/cobalt efflux system	413	384.041	0.675396	0.217921	0.000177938	0.0018816
M431DRAFT_75564	A0A2T4AN79_TRIHA	Uncharacterized protein	320	536.235	0.626683	0.180947	5.67652e-05	0.000749202
M431DRAFT_75575	A0A2T4AQL8_TRIHA	NADP-dependent oxidoreductase domain-containing protein	329	484.764	-0.937816	0.250869	1.17482e-05	0.000207258
M431DRAFT_75576	A0A2T4AN68_TRIHA	Major facilitator superfamily (MFS) profile domain-containing protein	550	173.147	0.691653	0.254766	0.000555178	0.004709
M431DRAFT_75626	A0A2T4AN92_TRIHA	Carbohydrate-binding module family 21 protein	741	1760.6	-0.498561	0.139781	5.67387e-05	0.000749202
M431DRAFT_75778	A0A2T4AQ32_TRIHA	Enoyl reductase (ER) domain-containing protein	352	2968.01	0.361058	0.0934801	3.23147e-05	0.000471144
M431DRAFT_75793	A0A2T4ANM8_TRIHA	Serine aminopeptidase S33 domain-containing protein	315	444.953	0.294443	0.0869013	0.000265743	0.00256417
M431DRAFT_7586	A0A2T4A585_TRIHA	Uncharacterized protein	173	511.113	-1.02779	0.488255	0.00140571	0.00992625
M431DRAFT_7601	A0A2T4A505_TRIHA	FHA domain-containing protein	565	502.926	0.298834	0.0996179	0.00101307	0.00756231
M431DRAFT_76030	A0A2T4ANU5_TRIHA	HMG box domain-containing protein	517	411.763	-0.545055	0.17276	0.000183106	0.00192661
M431DRAFT_76168	A0A2T4AS01_TRIHA	Diacylglycerol O-acyltransferase (EC 2.3.1.20)	399	567.399	-0.498182	0.150661	0.000144882	0.00159914
M431DRAFT_76382	A0A2T4AQZ4_TRIHA	Tryptophan synthase beta chain-like PALP domain-containing protein	370	2476.28	0.307074	0.0885313	0.00019401	0.0020153
M431DRAFT_76412	A0A2T4AS04_TRIHA	Chromatin modification-related protein	444	563.383	0.312709	0.104144	0.000931796	0.00706865
M431DRAFT_76526	A0A2T4AQD3_TRIHA	TLC domain-containing protein	342	406.128	-0.606687	0.124335	1.44247e-07	5.06229e-06
M431DRAFT_76531	A0A2T4ARU3_TRIHA	C2H2-type domain-containing protein	273	407.758	-1.38401	0.20884	1.93909e-12	2.33241e-10
M431DRAFT_76598	A0A2T4AR90_TRIHA	DUF4149 domain-containing protein	181	1959.89	-0.46523	0.126706	4.06491e-05	0.000569141
M431DRAFT_76601	A0A2T4ARS2_TRIHA	Probable acetate kinase (EC 2.7.2.1) (Acetokinase)	417	1623.02	-0.526732	0.116478	9.55618e-07	2.58041e-05
M431DRAFT_76605	A0A2T4APK5_TRIHA	Major facilitator superfamily (MFS) profile domain-containing protein	562	978.97	-0.232236	0.070562	0.000528502	0.00453706
M431DRAFT_7671	A0A2T4A5B6_TRIHA	GPI anchored protein	178	4999.47	-1.07461	0.301002	1.97321e-05	0.000309887
M431DRAFT_77307	A0A2T4AL45_TRIHA	Phospholipid-transporting ATPase (EC 7.6.2.1)	1372	1141.65	-0.647129	0.198666	0.000108463	0.00127762
M431DRAFT_7739	A0A2T4A5G8_TRIHA	AMP-dependent synthetase/ligase domain-containing protein	1003	213.643	0.708447	0.237473	0.000228316	0.0022735
M431DRAFT_77454	A0A2T4AK46_TRIHA	alcohol dehydrogenase (EC 1.1.1.1)	353	49423.6	-1.59411	0.272971	2.70159e-10	2.02811e-08
M431DRAFT_77540	A0A2T4ALA9_TRIHA	Sphingomyelin phosphodiesterase	643	707.354	-0.570581	0.112732	5.63645e-08	2.2097e-06
M431DRAFT_77612	A0A2T4ALA3_TRIHA	Phosphoinositide phospholipase C (EC 3.1.4.11)	1103	307.389	-0.604089	0.117257	3.17318e-08	1.32237e-06
M431DRAFT_77647	A0A2T4AKZ9_TRIHA	SET domain-containing protein	1023	978.625	-0.831941	0.235258	2.81954e-05	0.000422731
M431DRAFT_77663	A0A2T4AJM2_TRIHA	Ribosomal protein YMR-31	140	1114.79	-0.482743	0.138491	7.42815e-05	0.000927204
M431DRAFT_77720	A0A2T4AJI9_TRIHA	Amino acid permease/ SLC12A domain-containing protein	573	4315.42	0.724537	0.113419	1.71792e-11	1.69946e-09
M431DRAFT_77750	A0A2T4AL63_TRIHA	DNA repair protein RAD16	983	457.506	-0.883408	0.200901	7.97955e-07	2.24041e-05
M431DRAFT_77753	A0A2T4AKI0_TRIHA	Restriction of telomere capping protein 4	237	220.09	0.348302	0.0946153	7.12722e-05	0.000901333
M431DRAFT_77755	A0A2T4AM16_TRIHA	Up-regulated during septation protein 1 domain-containing protein	670	189.208	0.929178	0.179551	1.66119e-08	7.61198e-07
M431DRAFT_7782	A0A2T4A5N9_TRIHA	Extracellular membrane protein CFEM domain-containing protein	377	271.023	0.925221	0.12185	2.68998e-15	5.47566e-13
M431DRAFT_77831	A0A2T4AMB3_TRIHA	Dihydroxyacetone kinase	589	4323	-0.692012	0.140081	7.61373e-08	2.88858e-06
M431DRAFT_77835	A0A2T4AKP4_TRIHA	LIM zinc-binding domain-containing protein	775	318.986	0.731018	0.133978	4.84466e-09	2.56404e-07
M431DRAFT_78259	A0A2T4ALK0_TRIHA	FAD dependent oxidoreductase domain-containing protein	422	361.789	-0.600745	0.155774	1.32317e-05	0.000225536
M431DRAFT_78369	A0A2T4AKJ7_TRIHA	ML-like domain-containing protein	1143	1183.75	-0.78814	0.235123	5.74466e-05	0.000754432
M431DRAFT_78414	A0A2T4AKJ5_TRIHA	DUF2415 domain-containing protein	477	1010.11	-0.463946	0.117459	1.44526e-05	0.000241675
M431DRAFT_78433	A0A2T4AKA9_TRIHA	Uncharacterized protein	637	1539.58	0.445007	0.128068	0.000101503	0.00121402
M431DRAFT_78486	A0A2T4AJX5_TRIHA	Uncharacterized protein	383	571.52	-0.895628	0.275261	7.23343e-05	0.000910414
M431DRAFT_78525	A0A2T4AJT8_TRIHA	choline-phosphate cytidylyltransferase (EC 2.7.7.15)	394	1606.42	0.218136	0.0671288	0.000669001	0.00546644
M431DRAFT_78586	A0A2T4AK76_TRIHA	Glutaredoxin domain-containing protein	278	421.09	0.346519	0.0960597	9.08472e-05	0.00110785
M431DRAFT_78659	A0A2T4AKP9_TRIHA	Pali-domain-containing protein	215	509.818	-1.47196	0.298722	4.33721e-08	1.75017e-06
M431DRAFT_78687	A0A2T4AL13_TRIHA	MARVEL domain-containing protein	167	1968.57	-2.55857	0.44883	5.09331e-10	3.47824e-08
M431DRAFT_78759	A0A2T4ALS4_TRIHA	Heme oxygenase-like protein	448	42.508	-0.741467	0.224104	7.35778e-05	0.000920592
M431DRAFT_78786	A0A2T4AMG4_TRIHA	dTMP kinase (EC 2.7.4.9)	266	442.819	-0.308734	0.1043	0.00106868	0.0079271
M431DRAFT_7879	A0A2T4A629_TRIHA	NAD(P)H-hydrate epimerase (EC 5.1.99.6) (NAD(P)HX epimerase)	236	361.367	-0.51094	0.0981999	3.21397e-08	1.32739e-06
M431DRAFT_78790	A0A2T4ALD3_TRIHA	Major facilitator superfamily (MFS) profile domain-containing protein	530	1932.57	0.374735	0.105355	0.000104124	0.00124256
M431DRAFT_78889	A0A2T4AMR2_TRIHA	Major facilitator superfamily (MFS) profile domain-containing protein	475	1404.1	0.387976	0.095214	1.19395e-05	0.000209934
M431DRAFT_7904	A0A2T4A386_TRIHA	Protein kinase domain-containing protein	383	319	-0.671806	0.192873	4.58463e-05	0.000628859
M431DRAFT_79129	A0A2T4AL83_TRIHA	ATP-dependent bile acid permease	1690	1151.25	0.320043	0.10378	0.000689647	0.0055981
M431DRAFT_79146	A0A2T4AKV1_TRIHA	Multiprotein-bridging factor 1	155	2598.82	-0.964176	0.260294	1.31826e-05	0.000225061
M431DRAFT_79185	A0A2T4AJX6_TRIHA	RTA1 domain protein	383	832.69	-0.989966	0.0654343	5.94131e-53	1.25777e-49
M431DRAFT_79246	A0A2T4ALM2_TRIHA	Rhodopsin domain-containing protein	388	250.044	1.04111	0.2601	3.97819e-06	8.5069e-05
M431DRAFT_79443	A0A2T4ALD1_TRIHA	Mechanosensitive ion channel protein	832	254.499	-1.26208	0.396026	6.74615e-05	0.000862415
M431DRAFT_79601	A0A2T4AK82_TRIHA	YTH domain-containing protein	554	153.824	-2.01134	0.337935	1.25654e-10	1.0391e-08
M431DRAFT_79939	A0A2T4AGU9_TRIHA	Flavin-nucleotide-binding protein	275	97.7203	1.8275	0.251521	2.26422e-14	3.99447e-12
M431DRAFT_79998	A0A2T4AH38_TRIHA	Karyogamy protein	797	351.99	0.407908	0.105028	2.38857e-05	0.000364834
M431DRAFT_8011	A0A2T4A3L5_TRIHA	Calcineurin-like phosphoesterase domain-containing protein	639	199.432	0.366352	0.126007	0.000948825	0.00717127
M431DRAFT_80244	A0A2T4AIX6_TRIHA	GTP-binding protein rho2	200	1107.45	-0.704919	0.107994	6.90771e-12	7.61647e-10
M431DRAFT_80246	A0A2T4AGZ7_TRIHA	Uncharacterized protein	1203	413.866	0.545551	0.141915	1.69884e-05	0.000273952
M431DRAFT_80322	A0A2T4AHA4_TRIHA	G-protein coupled receptors family 2 profile 2 domain-containing protein	489	698.698	0.498501	0.104351	3.08392e-07	9.92199e-06
M431DRAFT_8037	A0A2T4A3Q1_TRIHA	Clp R domain-containing protein	923	3875.46	-2.10966	0.544738	4.03728e-06	8.59852e-05
M431DRAFT_80372	A0A2T4AI53_TRIHA	Protein kinase domain-containing protein	490	962.025	0.346845	0.112898	0.000644468	0.00530685
M431DRAFT_80407	A0A2T4AI92_TRIHA	GET complex subunit GET2	327	687.901	0.194266	0.0592959	0.000688583	0.00559374
M431DRAFT_80410	A0A2T4AIV4_TRIHA	GST N-terminal domain-containing protein	278	603.206	-0.630461	0.199188	0.000155589	0.00168741
M431DRAFT_80413	A0A2T4AJ39_TRIHA	BTB domain-containing protein	288	1972.45	-0.408306	0.119085	0.000132075	0.0014952
M431DRAFT_80467	A0A2T4AH76_TRIHA	Glycoside hydrolase family 5 protein	409	1106.82	-0.669074	0.206272	0.000101295	0.00121291
M431DRAFT_80501	A0A2T4AH64_TRIHA	Pre-mRNA splicing factor CLF1	756	1058.01	0.426866	0.075011	3.10025e-09	1.7363e-07
M431DRAFT_80551	A0A2T4AHF1_TRIHA	Nuclear architecture-related protein 1	574	235.994	0.530421	0.130741	7.44874e-06	0.000143354
M431DRAFT_80599	A0A2T4AGQ5_TRIHA	RRM domain-containing protein	309	861.118	0.464911	0.106229	2.28618e-06	5.41369e-05
M431DRAFT_80646	A0A2T4AJ03_TRIHA	Mid2 domain-containing protein	293	24.777	1.25325	0.442824	0.000239147	0.00235476
M431DRAFT_80761	A0A2T4AJ38_TRIHA	MARVEL domain-containing protein	320	1085.77	0.569357	0.120957	3.36148e-07	1.06531e-05
M431DRAFT_80932	A0A2T4AIQ4_TRIHA	Uncharacterized protein	1315	257.767	-1.00834	0.261627	6.90921e-06	0.000134976
M431DRAFT_81094	A0A2T4AHT4_TRIHA	2'-phosphotransferase (EC 2.7.1.160)	302	169.198	0.624188	0.125875	8.65667e-08	3.19271e-06
M431DRAFT_81097	A0A2T4AIH5_TRIHA	Peptidase S54 rhomboid domain-containing protein	361	531.77	0.406781	0.116665	0.000112614	0.00131424
M431DRAFT_81160	A0A2T4AJ81_TRIHA	Zona occludens toxin N-terminal domain-containing protein	517	227.019	-0.58658	0.210176	0.000565549	0.0047624
M431DRAFT_81370	A0A2T4AGM2_TRIHA	Glycoside hydrolase family 15 protein	675	272.624	-1.37233	0.239107	5.28383e-10	3.58522e-08
M431DRAFT_81401	A0A2T4AH69_TRIHA	RGS domain-containing protein	504	194.171	0.62408	0.179996	5.51207e-05	0.000731144
M431DRAFT_81433	A0A2T4AI07_TRIHA	Velvet domain-containing protein	462	321.5	0.378101	0.0989244	3.58155e-05	0.000512306
M431DRAFT_8152	A0A2T4A464_TRIHA	Eukaryotic translation initiation factor 3 subunit H (eIF3h)	359	2400.78	0.321737	0.06807	8.31545e-07	2.31021e-05
M431DRAFT_81594	A0A2T4AJ00_TRIHA	Uncharacterized protein	81	1144.8	-0.304073	0.101448	0.000981491	0.0073577
M431DRAFT_81632	A0A2T4AIL7_TRIHA	Pre-rRNA processing protein	870	2438.66	-0.434764	0.0820738	2.54658e-08	1.08692e-06
M431DRAFT_81647	A0A2T4AI89_TRIHA	ATP-dependent RNA helicase DBP8	543	368.338	0.366301	0.0930518	2.3553e-05	0.000360794
M431DRAFT_81700	A0A2T4AHR2_TRIHA	Uncharacterized protein	431	914.461	0.290952	0.084957	0.000242075	0.00237476
M431DRAFT_81741	A0A2T4AHA0_TRIHA	Uncharacterized protein	790	1383.78	0.286322	0.0852642	0.000319459	0.0029951
M431DRAFT_81834	A0A2T4AIN2_TRIHA	K Homology domain-containing protein	797	720.152	0.26205	0.0752243	0.000231835	0.00229772
M431DRAFT_81842	A0A2T4AI63_TRIHA	Catalase (EC 1.11.1.6)	496	5802.64	-0.630128	0.182062	5.70397e-05	0.000751888
M431DRAFT_81888	A0A2T4AI05_TRIHA	Uncharacterized protein	1239	212.294	-0.476648	0.122784	1.8266e-05	0.000291183
M431DRAFT_819	A0A2T4AUU5_TRIHA	Glycosyltransferase family 8 protein	708	963.014	0.340865	0.0848869	1.88168e-05	0.000298167
M431DRAFT_8190	A0A2T4A4B2_TRIHA	Uncharacterized protein	208	109.769	-0.635029	0.264902	0.00142041	0.00997679
M431DRAFT_8194	A0A2T4A4B5_TRIHA	TauD/TfdA-like domain-containing protein	361	20.8967	2.13622	0.75717	0.000174496	0.00185446
M431DRAFT_82004	A0A2T4AGW4_TRIHA	Glucose/Sorbosone dehydrogenase domain-containing protein	519	146.206	0.608542	0.160837	1.80882e-05	0.000289221
M431DRAFT_82167	A0A2T4AIS6_TRIHA	Major facilitator superfamily (MFS) profile domain-containing protein	491	755.798	0.413566	0.106945	2.46768e-05	0.000375833
M431DRAFT_82172	A0A2T4AH49_TRIHA	BHLH domain-containing protein	707	599.25	0.30996	0.0866658	0.000128438	0.00146185
M431DRAFT_82211	A0A2T4AH57_TRIHA	Aquaporin-like protein	567	100.508	-0.680335	0.261099	0.000749784	0.00597207
M431DRAFT_82219	A0A2T4AFU3_TRIHA	ENTH domain-containing protein	553	1795.99	-0.323191	0.105801	0.000721317	0.00579468
M431DRAFT_82245	A0A2T4AE62_TRIHA	Glycoside hydrolase family 76 protein	589	78.8122	-0.815977	0.26052	0.000123519	0.0014174
M431DRAFT_82272	A0A2T4AF98_TRIHA	Phosphatidic acid phosphatase type 2/haloperoxidase domain-containing protein	453	3114.83	-0.678143	0.188055	2.84381e-05	0.000425165
M431DRAFT_82352	A0A2T4AFI8_TRIHA	Methyltransferase domain-containing protein	281	1040.92	-1.1196	0.337742	4.50645e-05	0.000620297
M431DRAFT_82401	A0A2T4AGC6_TRIHA	Major facilitator superfamily (MFS) profile domain-containing protein	536	522.582	-1.19277	0.325964	1.31079e-05	0.000225049
M431DRAFT_82415	A0A2T4AF22_TRIHA	Calcofluor white hypersensitive protein	961	2029.08	0.198861	0.0624406	0.000914427	0.00697937
M431DRAFT_82475	A0A2T4AFR0_TRIHA	Mitochondrial 2-oxoglutarate/malate carrier protein	332	3520.41	-1.41277	0.193245	1.55142e-14	2.78335e-12
M431DRAFT_82533	A0A2T4AEL0_TRIHA	Uncharacterized protein	252	94.1299	0.596274	0.182472	0.000134393	0.00151982
M431DRAFT_82579	A0A2T4AEE5_TRIHA	Major facilitator superfamily (MFS) profile domain-containing protein	543	192.434	-1.41071	0.224473	1.79225e-11	1.75199e-09
M431DRAFT_82610	A0A2T4AE40_TRIHA	Photolyase/cryptochrome alpha/beta domain-containing protein	630	927.662	-5.92939	0.616208	2.70648e-23	1.19367e-20
M431DRAFT_82648	A0A2T4AEL3_TRIHA	Phospho-2-dehydro-3-deoxyheptonate aldolase (EC 2.5.1.54)	488	684.168	0.351605	0.085999	1.31272e-05	0.000225049
M431DRAFT_82670	A0A2T4AG84_TRIHA	SP-RING-type domain-containing protein	406	328.309	-0.437811	0.144004	0.000439209	0.0038839
M431DRAFT_82673	A0A2T4AG11_TRIHA	FAD dependent oxidoreductase domain-containing protein	454	361.838	-2.94114	0.591955	2.72557e-08	1.15401e-06
M431DRAFT_82761	A0A2T4AEH1_TRIHA	DUF4238 domain-containing protein	601	496.967	-1.09717	0.207852	8.2738e-09	4.11165e-07
M431DRAFT_82768	A0A2T4AGF8_TRIHA	Alpha/beta hydrolase fold-3 domain-containing protein	850	423.296	-0.676434	0.192432	4.02963e-05	0.000567958
M431DRAFT_82778	A0A2T4AFQ8_TRIHA	Mid2 domain-containing protein	331	731.633	0.407982	0.106792	3.07742e-05	0.000452424
M431DRAFT_82787	A0A2T4AEE0_TRIHA	Threonine dehydratase (EC 4.3.1.19) (Threonine deaminase)	570	599.927	0.325518	0.0953713	0.000216594	0.00217933
M431DRAFT_82840	A0A2T4AFJ6_TRIHA	ABC1 atypical kinase-like domain-containing protein	606	520.846	-0.55876	0.144193	1.46262e-05	0.000243466
M431DRAFT_82844	A0A2T4AGN7_TRIHA	Phospholipid-transporting ATPase (EC 7.6.2.1)	1536	5386.23	-0.95572	0.247018	6.98009e-06	0.000135809
M431DRAFT_82921	A0A2T4AGY3_TRIHA	C2H2-type domain-containing protein	325	128.263	0.640587	0.242406	0.000745206	0.00594872
M431DRAFT_82963	A0A2T4AEL5_TRIHA	Copper resistance protein Crd2	112	68.0927	-1.39766	0.637111	0.000917278	0.00699524
M431DRAFT_830	A0A2T4AUY5_TRIHA	Uncharacterized protein	634	240.255	-0.52821	0.167471	0.000213039	0.00215791
M431DRAFT_83057	A0A2T4AEZ3_TRIHA	ARID domain-containing protein	1056	1421.1	0.264217	0.0877048	0.00116275	0.00850564
M431DRAFT_83063	A0A2T4AF57_TRIHA	Uncharacterized protein	339	958.753	-4.9024	0.5542	4.46032e-20	1.52299e-17
M431DRAFT_8307	A0A2T4A1X0_TRIHA	Uracil phosphoribosyltransferase	246	881.033	-0.305243	0.0987793	0.000721899	0.00579468
M431DRAFT_83158	A0A2T4AGB4_TRIHA	Glycoside hydrolase family 115 protein	981	685.874	-0.486963	0.126315	1.90868e-05	0.000301543
M431DRAFT_8324	A0A2T4A1V5_TRIHA	FAD-binding PCMH-type domain-containing protein	486	285.296	0.75382	0.215154	3.94043e-05	0.000557614
M431DRAFT_83250	A0A2T4AFB3_TRIHA	Cytochrome oxidase c assembly domain-containing protein	260	467.214	0.453187	0.115977	1.77403e-05	0.000284949
M431DRAFT_8332	A0A2T4A1W4_TRIHA	RRM domain-containing protein	406	316.223	0.342489	0.113497	0.000769064	0.00606146
M431DRAFT_83510	A0A2T4AE04_TRIHA	DUF1275 domain protein	280	252.923	0.508584	0.182463	0.000731979	0.00586081
M431DRAFT_8357	A0A2T4A1Z5_TRIHA	Phosphatidylserine decarboxylase proenzyme 1, mitochondrial (EC 4.1.1.65) [Cleaved into: Phosphatidylserine decarboxylase 1 beta chain; Phosphatidylserine decarboxylase 1 alpha chain]	547	1005.41	-0.329248	0.0766133	5.85697e-06	0.000118088
M431DRAFT_83620	A0A2T4AFL5_TRIHA	Transmembrane protein 135 N-terminal domain-containing protein	555	593.301	0.25505	0.07455	0.00029374	0.00278606
M431DRAFT_83668	A0A2T4AGR4_TRIHA	Protein kinase domain-containing protein	517	251.01	0.388405	0.1211	0.000330259	0.00306917
M431DRAFT_83676	A0A2T4AEY0_TRIHA	Serum paraoxonase/arylesterase family protein	437	235.646	-0.471767	0.159094	0.000479889	0.00418076
M431DRAFT_83736	A0A2T4ADX3_TRIHA	Importin N-terminal domain-containing protein	1096	3024.93	-0.250462	0.0806681	0.000766895	0.00605338
M431DRAFT_83753	A0A2T4AEJ9_TRIHA	Phosphoketolase	812	20698.6	-0.799126	0.201267	5.88471e-06	0.000118421
M431DRAFT_83816	A0A2T4AF48_TRIHA	Redoxin domain-containing protein	184	2233.79	-0.261457	0.072753	0.000138363	0.00154933
M431DRAFT_83850	A0A2T4AFK6_TRIHA	Phosphoenolpyruvate carboxykinase (ATP) (EC 4.1.1.49)	588	1944.79	-2.29913	0.326375	8.70708e-14	1.41791e-11
M431DRAFT_83864	A0A2T4AF28_TRIHA	Aldose 1-epimerase	341	5046.33	0.278001	0.082967	0.00035867	0.00328988
M431DRAFT_83896	A0A2T4AFX2_TRIHA	Centrosomin N-terminal motif 1 domain-containing protein	1460	400.211	0.349645	0.0928393	4.96765e-05	0.000674136
M431DRAFT_83935	A0A2T4AEP6_TRIHA	Major facilitator superfamily (MFS) profile domain-containing protein	573	139.313	0.460354	0.154898	0.000503904	0.00436126
M431DRAFT_83939	A0A2T4AGH8_TRIHA	J domain-containing protein	317	332.441	0.345647	0.0877965	2.55856e-05	0.000388557
M431DRAFT_84032	A0A2T4AFD0_TRIHA	Lethal giant larvae (Lgl)-like C-terminal domain-containing protein	987	1785.85	-0.392788	0.079161	1.84418e-07	6.31737e-06
M431DRAFT_84099	A0A2T4AFT3_TRIHA	Major facilitator superfamily (MFS) profile domain-containing protein	511	425.257	0.556706	0.122416	7.66757e-07	2.18674e-05
M431DRAFT_84143	A0A2T4AEQ7_TRIHA	Glycoside hydrolase family 92 protein	817	3308.36	-0.725135	0.0912293	1.91864e-16	4.61563e-14
M431DRAFT_84185	A0A2T4AFJ1_TRIHA	Cobalamin-independent methionine synthase MetE C-terminal/archaeal domain-containing protein	395	2099.5	-0.398863	0.0855604	7.74045e-07	2.19658e-05
M431DRAFT_84360	A0A2T4ADP1_TRIHA	Zn(2)-C6 fungal-type domain-containing protein	724	1302.25	0.269342	0.0779247	0.000239791	0.00235891
M431DRAFT_84611	A0A2T4AC84_TRIHA	Zn(2)-C6 fungal-type domain-containing protein	522	123.095	-1.95703	0.365558	4.14578e-09	2.23205e-07
M431DRAFT_84721	A0A2T4ACY2_TRIHA	IQ calmodulin-binding motif protein	582	850.516	-0.610138	0.155187	9.50076e-06	0.000173688
M431DRAFT_84807	A0A2T4ADD1_TRIHA	Sphingolipid long chain base-responsive protein PIL1	357	1489.67	-1.04304	0.195209	5.79225e-09	2.99078e-07
M431DRAFT_84821	A0A2T4AC67_TRIHA	Amine oxidase domain-containing protein	495	373.349	0.331049	0.113972	0.00113306	0.008323
M431DRAFT_84912	A0A2T4AC18_TRIHA	M protein repeat protein	574	1764.26	0.213549	0.0696521	0.0013003	0.00929352
M431DRAFT_84999	A0A2T4ACH7_TRIHA	Arf-GAP domain-containing protein	676	867.999	0.256713	0.0760173	0.000347124	0.00320062
M431DRAFT_85061	A0A2T4ABL3_TRIHA	Major facilitator superfamily (MFS) profile domain-containing protein	513	434.12	0.406346	0.106192	3.08607e-05	0.000453066
M431DRAFT_85124	A0A2T4ABI8_TRIHA	SnodProt1	147	23.1383	-1.76224	0.517422	3.00739e-05	0.00044368
M431DRAFT_85126	A0A2T4ACS5_TRIHA	Vacuolar-sorting protein SNF7 (Vacuolar protein-sorting-associated protein 32)	224	1937.22	-0.201228	0.0546112	0.000144489	0.00159914
M431DRAFT_85129	A0A2T4ADZ9_TRIHA	Mid2 domain-containing protein	356	364.121	0.626459	0.137416	6.32244e-07	1.84361e-05
M431DRAFT_85155	A0A2T4AD31_TRIHA	Autophagy-related protein 14	471	454.643	0.309946	0.086158	0.000108549	0.00127762
M431DRAFT_85195	A0A2T4ABL0_TRIHA	Uncharacterized protein	293	172.832	0.515706	0.122491	4.00715e-06	8.55155e-05
M431DRAFT_85201	A0A2T4ABQ4_TRIHA	Gamma-glutamyltransferase	606	1196.37	0.321824	0.0747584	5.95582e-06	0.000119398
M431DRAFT_85204	A0A2T4ADH4_TRIHA	GIT Spa2 homology (SHD) domain-containing protein	881	592.651	0.23213	0.0735792	0.000841492	0.00648975
M431DRAFT_85336	A0A2T4ACF0_TRIHA	Cytochrome P450 monooxygenase	534	132.922	-0.717176	0.290336	0.000975099	0.00733056
M431DRAFT_85380	A0A2T4ACX1_TRIHA	Something about silencing protein 4 domain-containing protein	512	262.969	0.327086	0.101248	0.000401591	0.00360546
M431DRAFT_85393	A0A2T4ADV6_TRIHA	GPI-anchored wall transfer protein (EC 2.3.-.-)	495	419.491	0.295853	0.0969953	0.000858091	0.00660094
M431DRAFT_85395	A0A2T4AC47_TRIHA	DUF676 domain-containing protein	439	1625.47	-0.495812	0.130337	2.37765e-05	0.000363691
M431DRAFT_8541	A0A2T4A2R2_TRIHA	Zn(2)-C6 fungal-type domain-containing protein	564	932.257	-0.836455	0.249854	5.47835e-05	0.000728838
M431DRAFT_85422	A0A2T4ACL9_TRIHA	1,3-beta-glucanosyltransferase (EC 2.4.1.-)	457	103.227	-1.34692	0.431497	7.791e-05	0.000965665
M431DRAFT_85425	A0A2T4AE17_TRIHA	Uncharacterized protein	339	482.894	-0.372684	0.0993278	4.7647e-05	0.000649927
M431DRAFT_85456	A0A2T4AC89_TRIHA	Phosphoglycerate mutase family protein	170	563.098	0.344386	0.0900795	4.08263e-05	0.000570868
M431DRAFT_85559	A0A2T4ACT7_TRIHA	Pal1 cell morphology protein	408	599.089	-0.853741	0.216666	5.8497e-06	0.000118088
M431DRAFT_85611	A0A2T4ABU5_TRIHA	DnaJ-related protein SCJ1	412	1963.35	0.259431	0.0675625	5.74345e-05	0.000754432
M431DRAFT_85636	A0A2T4ABH1_TRIHA	Aminoglycoside phosphotransferase domain-containing protein	385	122.206	0.549184	0.178761	0.000268612	0.00258713
M431DRAFT_85664	A0A2T4AD36_TRIHA	Protein kinase domain-containing protein	340	2664.99	-0.227665	0.0623239	0.000138264	0.00154933
M431DRAFT_85680	A0A2T4ADV1_TRIHA	Rhodanese domain-containing protein	158	212.473	-0.466633	0.149286	0.000301194	0.00284655
M431DRAFT_85681	A0A2T4ADQ7_TRIHA	Glycosyltransferase family 2 protein	529	6397.65	0.483483	0.0746266	1.81971e-11	1.75199e-09
M431DRAFT_85880	A0A2T4ABZ3_TRIHA	Major facilitator superfamily (MFS) profile domain-containing protein	506	1300.42	-1.18825	0.328344	1.44836e-05	0.000241811
M431DRAFT_85919	A0A2T4AD54_TRIHA	Clr5 domain-containing protein	317	783.196	-0.648902	0.205153	0.000148814	0.00162726
M431DRAFT_85931	A0A2T4AD80_TRIHA	Uncharacterized protein	1345	564.611	-0.497498	0.126136	1.31394e-05	0.000225049
M431DRAFT_86034	A0A2T4ACU1_TRIHA	Probable lysosomal cobalamin transporter	593	693.238	-0.598336	0.146657	5.32231e-06	0.000109392
M431DRAFT_86216	A0A2T4ACA6_TRIHA	Potassium uptake protein	730	1421.84	0.383511	0.128286	0.000691984	0.00561276
M431DRAFT_8628	A0A2T4A2Z7_TRIHA	FAD-binding domain-containing protein	686	459.36	-0.702303	0.106048	3.80429e-12	4.28387e-10
M431DRAFT_86327	A0A2T4ACF4_TRIHA	Uncharacterized protein	89	448.748	-1.27971	0.364586	2.10101e-05	0.000328011
M431DRAFT_86335	A0A2T4ADZ7_TRIHA	Bromo domain-containing protein	661	458.872	0.268479	0.0877792	0.000954613	0.00720213
M431DRAFT_86353	A0A2T4ADB8_TRIHA	Uncharacterized protein	705	642.913	0.405445	0.0862369	6.312e-07	1.84361e-05
M431DRAFT_86431	A0A2T4AB27_TRIHA	RED-like N-terminal domain-containing protein	520	191.207	0.329242	0.114797	0.00132807	0.00947279
M431DRAFT_86554	A0A2T4AAS9_TRIHA	Golgi SNAP receptor complex member 1	227	622.426	-0.240724	0.0755497	0.000729047	0.00584176
M431DRAFT_86803	A0A2T4AAZ1_TRIHA	Anaphase-promoting complex subunit 2	868	415.936	0.341602	0.0971565	0.000131803	0.00149372
M431DRAFT_86884	A0A2T4AB42_TRIHA	Zn(2)-C6 fungal-type domain-containing protein	595	307.318	-0.414577	0.147755	0.00102446	0.00762581
M431DRAFT_86899	A0A2T4ABC2_TRIHA	L-type lectin-like domain-containing protein	454	1701.88	0.329866	0.0959564	0.000195789	0.00203179
M431DRAFT_87002	A0A2T4AAA4_TRIHA	Peptidase M3A/M3B catalytic domain-containing protein	624	3698.44	-0.687185	0.163378	2.5576e-06	5.88526e-05
M431DRAFT_87106	A0A2T4A9V9_TRIHA	Cupin type-2 domain-containing protein	179	160.73	-0.519678	0.162827	0.000207897	0.00212208
M431DRAFT_87116	A0A2T4AAM5_TRIHA	Up-regulated during septation protein 1 domain-containing protein	1174	195.616	0.389656	0.117272	0.000222861	0.00222967
M431DRAFT_87149	A0A2T4AB72_TRIHA	Kinesin-like protein	917	403.226	0.319048	0.0942695	0.000240706	0.00236352
M431DRAFT_87212	A0A2T4AAY2_TRIHA	DH domain-containing protein	1847	831.916	-0.242707	0.0725949	0.000427295	0.00379439
M431DRAFT_87272	A0A2T4A9G1_TRIHA	HTH APSES-type domain-containing protein	394	729.381	0.354343	0.0918593	3.34771e-05	0.000484883
M431DRAFT_87317	A0A2T4ABA2_TRIHA	FeS cluster biogenesis domain-containing protein	242	579.147	-0.463496	0.089891	4.7379e-08	1.89248e-06
M431DRAFT_87378	A0A2T4AAP2_TRIHA	Mucin	631	372.02	0.527491	0.150088	6.40182e-05	0.000826381
M431DRAFT_87530	A0A2T4ABA4_TRIHA	Zn(2)-C6 fungal-type domain-containing protein	820	331.45	0.563043	0.128242	1.57371e-06	3.9851e-05
M431DRAFT_87546	A0A2T4AAC3_TRIHA	Glycerol-3-phosphate dehydrogenase [NAD(+)] (EC 1.1.1.8)	426	934.339	-0.408837	0.151319	0.00140196	0.00990638
M431DRAFT_87595	A0A2T4A9N8_TRIHA	RING-type domain-containing protein	285	98.0297	-0.486098	0.156687	0.000296525	0.00280493
M431DRAFT_87628	A0A2T4A9F4_TRIHA	Uracil permease	557	269.339	0.781108	0.267304	0.000252211	0.00245598
M431DRAFT_87699	A0A2T4AAN4_TRIHA	Choriogenin Hminor	1208	118.423	-0.66489	0.174125	1.31781e-05	0.000225061
M431DRAFT_87704	A0A2T4AAU7_TRIHA	Pkr1-domain-containing protein	164	383.286	0.447577	0.104156	3.39001e-06	7.48092e-05
M431DRAFT_87765	A0A2T4A957_TRIHA	Methyltransferase domain-containing protein	282	129.254	-0.502731	0.147251	9.95075e-05	0.0011942
M431DRAFT_87811	A0A2T4A986_TRIHA	DJ-1/PfpI domain-containing protein	248	241.228	-0.465988	0.100044	5.97402e-07	1.75166e-05
M431DRAFT_8796	A0A2T4A102_TRIHA	HpcH/HpaI aldolase/citrate lyase domain-containing protein	267	75.0404	-0.823504	0.212373	7.86169e-06	0.000149939
M431DRAFT_88089	A0A2T4AB23_TRIHA	Amino acid permease/ SLC12A domain-containing protein	610	155.06	0.874142	0.19477	5.59261e-07	1.6582e-05
M431DRAFT_88110	A0A2T4AAS4_TRIHA	Ribulose-phosphate 3-epimerase (EC 5.1.3.1)	251	3411.85	-0.153167	0.0453265	0.0005506	0.00468035
M431DRAFT_88200	A0A2T4AB30_TRIHA	ATP-dependent (S)-NAD(P)H-hydrate dehydratase (EC 4.2.1.93) (ATP-dependent NAD(P)HX dehydratase)	335	795.568	-0.619749	0.0782395	3.05361e-16	6.87712e-14
M431DRAFT_88496	A0A2T4A8M5_TRIHA	STAS domain-containing protein	791	1205.29	0.885519	0.180683	7.67201e-08	2.90029e-06
M431DRAFT_88504	A0A2T4A848_TRIHA	Ketoreductase (KR) domain-containing protein	340	28.3712	-0.982578	0.325676	0.000144834	0.00159914
M431DRAFT_8862	A0A2T4A174_TRIHA	Tim44-like domain-containing protein	539	660.018	0.377188	0.0699526	1.96654e-08	8.82027e-07
M431DRAFT_88632	A0A2T4A8U8_TRIHA	NADP-dependent oxidoreductase domain-containing protein	550	143.692	-0.529604	0.151129	6.4843e-05	0.000833978
M431DRAFT_88700	A0A2T4A8I1_TRIHA	C2H2-type domain-containing protein	612	689.732	0.408809	0.141295	0.000803695	0.00629224
M431DRAFT_88799	A0A2T4A8X5_TRIHA	Glycoside hydrolase family 28 protein	432	3069.38	-0.879735	0.240769	1.81616e-05	0.000289956
M431DRAFT_8894	A0A2T4A1A7_TRIHA	Dienelactone hydrolase domain-containing protein	250	4369.43	-0.4074	0.13257	0.000477578	0.00416406
M431DRAFT_88972	A0A2T4A832_TRIHA	Bromodomain-containing protein	850	1161.74	0.382894	0.0895333	5.05999e-06	0.000104814
M431DRAFT_89155	A0A2T4A8A3_TRIHA	Nuclease PA3	341	422.606	1.19016	0.156974	2.32025e-15	4.81566e-13
M431DRAFT_89169	A0A2T4A7Y0_TRIHA	Nudix hydrolase domain-containing protein	320	230.059	0.383886	0.13019	0.000744086	0.00594427
M431DRAFT_8924	A0A2T4A1E4_TRIHA	Glycoside hydrolase family 17 protein	369	269.392	-0.480217	0.158418	0.000380802	0.00346884
M431DRAFT_89351	A0A2T4A801_TRIHA	Beta-lactamase-related domain-containing protein	352	208.915	0.52261	0.12901	7.75769e-06	0.000148222
M431DRAFT_89390	A0A2T4A7S8_TRIHA	Phytocyanin domain-containing protein	325	816.57	0.577178	0.2269	0.00114035	0.00836491
M431DRAFT_89506	A0A2T4A8H9_TRIHA	Peptidase S8/S53 domain-containing protein	948	2493.98	-1.07338	0.413978	0.000412141	0.00367524
M431DRAFT_89576	A0A2T4A770_TRIHA	Glycoside hydrolase family 13 protein	586	562.508	0.781525	0.113847	6.25488e-13	8.07414e-11
M431DRAFT_89644	A0A2T4A6J7_TRIHA	Rhomboid-type serine protease (EC 3.4.21.105)	509	653.005	-0.424199	0.136765	0.000383001	0.00347988
M431DRAFT_8968	A0A2T4A1I8_TRIHA	NWD NACHT-NTPase N-terminal domain-containing protein	352	364.527	-1.12709	0.143206	2.39914e-16	5.64331e-14
M431DRAFT_89827	A0A2T4A6Z1_TRIHA	DUF3533 domain-containing protein	100	458.294	-0.392831	0.0840109	7.46964e-07	2.14271e-05
M431DRAFT_89887	A0A2T4A754_TRIHA	Serine hydrolase domain-containing protein	289	1033.04	0.503101	0.167423	0.000392889	0.00354052
M431DRAFT_89911	A0A2T4A736_TRIHA	Neutral ceramidase (EC 3.5.1.23)	793	1417.9	-0.468295	0.154031	0.000353503	0.0032453
M431DRAFT_89915	A0A2T4A6J2_TRIHA	Transcription factor domain-containing protein	446	47.1395	0.661741	0.240744	0.000541611	0.00462808
M431DRAFT_90100	A0A2T4A7G6_TRIHA	Inclusion body clearance protein IML2 (Inclusion body clearance protein iml2)	718	6135.65	-0.912793	0.219538	2.3387e-06	5.51764e-05
M431DRAFT_90112	A0A2T4A6J6_TRIHA	H/ACA ribonucleoprotein complex subunit CBF5	487	2359.36	0.198637	0.0643085	0.00129166	0.00924424
M431DRAFT_90182	A0A2T4A6I7_TRIHA	Malic enzyme	601	595.429	-0.593882	0.217303	0.000645249	0.00530688
M431DRAFT_90185	A0A2T4A5Y9_TRIHA	Dynamin-type G domain-containing protein	920	5689.11	-0.181679	0.0429944	1.62191e-05	0.000264122
M431DRAFT_90200	A0A2T4A774_TRIHA	SIS domain-containing protein	419	763.388	-0.451702	0.13701	0.000172493	0.00184429
M431DRAFT_90363	A0A2T4A759_TRIHA	BZIP domain-containing protein	518	1322.68	-0.888194	0.123258	4.49537e-14	7.67475e-12
M431DRAFT_90373	A0A2T4A6G0_TRIHA	G-protein coupled receptors family 3 profile domain-containing protein	611	174.005	-0.844705	0.363839	0.00109399	0.00806961
M431DRAFT_90588	A0A2T4A688_TRIHA	HTH myb-type domain-containing protein	109	23.6988	-2.22563	0.413762	4.65368e-09	2.47534e-07
M431DRAFT_90639	A0A2T4A7B8_TRIHA	AB hydrolase-1 domain-containing protein	869	316.035	0.314451	0.0880589	0.00012687	0.00144555
M431DRAFT_90703	A0A2T4A694_TRIHA	PQ loop repeat protein	263	545.802	-0.281681	0.0923161	0.000923806	0.00702983
M431DRAFT_90790	A0A2T4A5T5_TRIHA	SVP1-like protein 2	380	381.309	0.366117	0.0840128	3.72242e-06	8.10737e-05
M431DRAFT_90805	A0A2T4A5R5_TRIHA	Major facilitator superfamily (MFS) profile domain-containing protein	616	9016.56	-1.22845	0.192313	1.02529e-11	1.09623e-09
M431DRAFT_9084	A0A2T3ZZW9_TRIHA	Carbohydrate-binding module family 13 protein	820	35.513	1.58005	0.37171	1.15509e-06	3.04145e-05
M431DRAFT_91142	A0A2T4A5Y6_TRIHA	Uncharacterized protein	1018	191.572	-0.506096	0.129933	1.49513e-05	0.000247667
M431DRAFT_9126	A0A2T4A031_TRIHA	tRNA-splicing endonuclease subunit Sen54 N-terminal domain-containing protein	463	385.959	0.2708	0.0853799	0.000686996	0.00558943
M431DRAFT_91294	A0A2T4A5N4_TRIHA	40S ribosomal protein S17	144	11918.4	0.290308	0.0505262	5.24042e-09	2.74603e-07
M431DRAFT_91416	A0A2T4A5R2_TRIHA	Autophagy-related protein	507	431.801	-0.589474	0.150702	1.19622e-05	0.000209983
M431DRAFT_91502	A0A2T4A575_TRIHA	Tyrosine-protein phosphatase domain-containing protein	303	60.7769	0.675507	0.185683	2.87652e-05	0.000428792
M431DRAFT_91534	A0A2T4A4N6_TRIHA	Uncharacterized protein	214	7966.01	0.441784	0.161173	0.00112089	0.00824502
M431DRAFT_91698	A0A2T4A5E6_TRIHA	Alpha/beta hydrolase fold-3 domain-containing protein	311	3116.34	-0.908602	0.306685	0.000168678	0.00180897
M431DRAFT_9173	A0A2T4A099_TRIHA	glutamate synthase (NADH) (EC 1.4.1.14)	2113	8042.22	0.570863	0.151309	2.00741e-05	0.000314326
M431DRAFT_91801	A0A2T4A4S4_TRIHA	Amidohydrolase 3 domain-containing protein	558	644.046	0.369496	0.112382	0.000279593	0.0026662
M431DRAFT_9183	A0A2T4A0A5_TRIHA	CID domain-containing protein	697	677.732	-0.346134	0.122078	0.00124075	0.00895859
M431DRAFT_91995	A0A2T4A3F3_TRIHA	Nascent polypeptide-associated complex subunit alpha (Alpha-NAC)	216	8761.91	0.255944	0.0732601	0.000230958	0.00229426
M431DRAFT_92039	A0A2T4A3N6_TRIHA	Insulin-induced gene 2 protein	427	363.887	0.39764	0.143176	0.00118198	0.00863057
M431DRAFT_92163	A0A2T4A3T2_TRIHA	Sulfotransferase domain-containing protein	304	3713.93	-1.21419	0.205411	2.45658e-10	1.88427e-08
M431DRAFT_92178	A0A2T4A3J1_TRIHA	Swim zinc finger domain protein	319	203.985	-0.841846	0.182227	2.98491e-07	9.66218e-06
M431DRAFT_92302	A0A2T4A3G2_TRIHA	Superoxide dismutase [Cu-Zn]	145	23745	-0.366461	0.092387	2.27252e-05	0.000350651
M431DRAFT_92386	A0A2T4A3V0_TRIHA	RRM domain-containing protein	785	1142.51	0.316112	0.0774754	1.60734e-05	0.000262963
M431DRAFT_92399	A0A2T4A4L2_TRIHA	Adenosine deaminase domain-containing protein	536	1894.76	-0.367057	0.104227	0.00011659	0.00135319
M431DRAFT_92415	A0A2T4A3Q5_TRIHA	Homeobox domain-containing protein	363	180.451	0.581823	0.146125	8.87784e-06	0.000165735
M431DRAFT_9247	A0A2T4A0I2_TRIHA	Protein SDA1	742	469.584	0.331055	0.0943832	0.000150295	0.00164007
M431DRAFT_92499	A0A2T4A4G8_TRIHA	beta-glucosidase (EC 3.2.1.21)	885	683.511	-0.365626	0.109701	0.000231051	0.00229426
M431DRAFT_9252	A0A2T4A0K8_TRIHA	Carboxylic ester hydrolase (EC 3.1.1.-)	570	1196.8	0.54891	0.124203	1.36673e-06	3.51991e-05
M431DRAFT_92541	A0A2T4A496_TRIHA	Clathrin heavy chain	1680	5304.27	-0.205164	0.050266	2.79524e-05	0.00042104
M431DRAFT_92543	A0A2T4A3T3_TRIHA	ABC transporter	1458	286.672	-0.449684	0.14426	0.000324969	0.00303601
M431DRAFT_92558	A0A2T4A4I0_TRIHA	Amino acid permease/ SLC12A domain-containing protein	557	52.6993	0.918282	0.294544	0.000124165	0.00142238
M431DRAFT_92579	A0A2T4A4I9_TRIHA	Geranylgeranyl pyrophosphate synthetase	464	2330.41	-0.71923	0.175644	3.88199e-06	8.35179e-05
M431DRAFT_92612	A0A2T4A4H7_TRIHA	Dihydrodipicolinate synthase	302	102.239	-1.0917	0.341585	7.37442e-05	0.000921584
M431DRAFT_92697	A0A2T4A472_TRIHA	Aromatic amino acid beta-eliminating lyase/threonine aldolase domain-containing protein	361	1534.04	0.220688	0.0721558	0.0012509	0.00902573
M431DRAFT_92699	A0A2T4A376_TRIHA	Uncharacterized protein	438	98.8463	-0.893323	0.241252	1.38934e-05	0.000234685
M431DRAFT_92731	A0A2T4A3H8_TRIHA	Cytochrome P450	486	41.9048	-1.23962	0.268882	2.47578e-07	8.24093e-06
M431DRAFT_92759	A0A2T4A3L4_TRIHA	Large ribosomal subunit protein mL60	110	179.392	0.43516	0.140698	0.00038474	0.00348782
M431DRAFT_92783	A0A2T4A4C2_TRIHA	Dolichyl-diphosphooligosaccharide--protein glycosyltransferase subunit WBP1 (Oligosaccharyl transferase subunit WBP1)	456	2941.74	0.202552	0.0619786	0.000678962	0.00552832
M431DRAFT_9281	A0A2T4A0L2_TRIHA	Translation initiation factor eIF2B subunit gamma (eIF2B GDP-GTP exchange factor subunit gamma)	562	1538.83	0.254414	0.0741755	0.00029144	0.00276672
M431DRAFT_92832	A0A2T4A4H5_TRIHA	Uncharacterized protein	262	234.295	0.525885	0.180467	0.000466749	0.00409663
M431DRAFT_92852	A0A2T4A4J2_TRIHA	Uncharacterized protein	171	7.88023	-2.01285	0.988411	0.00140959	0.00994701
M431DRAFT_92906	A0A2T4A4A2_TRIHA	Uncharacterized protein	816	1130.94	0.29589	0.0627223	9.73968e-07	2.62327e-05
M431DRAFT_92928	A0A2T4A498_TRIHA	Epoxide hydrolase N-terminal domain-containing protein	405	5335.72	-0.622998	0.103165	1.90545e-10	1.49402e-08
M431DRAFT_92930	A0A2T4A3W9_TRIHA	2EXR domain-containing protein	270	69.7367	-2.71699	0.27143	7.03439e-25	3.54567e-22
M431DRAFT_93128	A0A2T4A2I4_TRIHA	dihydroxy-acid dehydratase (EC 4.2.1.9)	604	2843.3	0.246574	0.0667018	0.00011602	0.00134804
M431DRAFT_93168	A0A2T4A2U7_TRIHA	alpha-galactosidase (EC 3.2.1.22)	473	47.1902	-0.63678	0.224194	0.000432056	0.00382704
M431DRAFT_93268	A0A2T4A2M5_TRIHA	Lysophospholipase (EC 3.1.1.5)	647	2233.89	-0.596878	0.166075	3.77648e-05	0.000536564
M431DRAFT_9331	A0A2T3ZYZ4_TRIHA	LIM interaction domain-containing protein	734	689.092	0.478722	0.0797541	3.59406e-10	2.6057e-08
M431DRAFT_93329	A0A2T4A2Q7_TRIHA	Uncharacterized protein	218	270.158	0.318466	0.110358	0.00130807	0.00934273
M431DRAFT_93330	A0A2T4A241_TRIHA	Succinyl-CoA:3-ketoacid-coenzyme A transferase (EC 2.8.3.5)	538	1171.82	-5.4084	0.861232	1.23783e-11	1.27208e-09
M431DRAFT_93396	A0A2T4A237_TRIHA	SSCRP protein	84	116.162	-1.12599	0.328748	3.18344e-05	0.000465424
M431DRAFT_93459	A0A2T4A276_TRIHA	Histidine kinase/HSP90-like ATPase domain-containing protein	705	27963.6	-1.4183	0.469467	9.75307e-05	0.00117715
M431DRAFT_93524	A0A2T4A2A9_TRIHA	Peptidase S8/S53 domain-containing protein	730	426.483	-0.444468	0.111033	1.23579e-05	0.000214792
M431DRAFT_93671	A0A2T4A2J9_TRIHA	GMC oxidoreductase	593	486.604	0.760085	0.255524	0.000218232	0.00219163
M431DRAFT_93689	A0A2T4A203_TRIHA	Xanthine/uracil permease	560	138.422	-0.696754	0.287806	0.00112363	0.00825945
M431DRAFT_93754	A0A2T4A255_TRIHA	Signal recognition particle subunit SRP72	646	1559.61	0.235554	0.0742699	0.000830815	0.00642849
M431DRAFT_93776	A0A2T4A383_TRIHA	Methyltransferase domain-containing protein	282	128.074	0.697097	0.211485	8.99834e-05	0.00109859
M431DRAFT_93797	A0A2T4A2F5_TRIHA	Methyltransferase domain-containing protein	421	1505.19	0.356367	0.0807881	3.17998e-06	7.07542e-05
M431DRAFT_93837	A0A2T4A2U4_TRIHA	Aldehyde dehydrogenase domain-containing protein	485	552.542	-0.571117	0.179628	0.00017488	0.00185668
M431DRAFT_939	A0A2T4AVB3_TRIHA	Glycoside hydrolase family 23 protein	252	2631.1	-0.610608	0.172624	4.42938e-05	0.000612076
M431DRAFT_94024	A0A2T4A2R1_TRIHA	Mid2 domain-containing protein	311	662.319	0.718654	0.237552	0.000204353	0.00209428
M431DRAFT_94084	A0A2T4A2G1_TRIHA	Superoxide dismutase (EC 1.15.1.1)	212	2227.95	-0.336258	0.110761	0.000738353	0.00590738
M431DRAFT_94171	A0A2T4A0R3_TRIHA	Thiamine pyrophosphokinase (EC 2.7.6.2)	260	160.334	0.493324	0.163195	0.000390266	0.00352171
M431DRAFT_94254	A0A2T4A1C7_TRIHA	O-methyltransferase domain-containing protein	438	509.144	-1.40402	0.130518	3.35589e-28	2.53729e-25
M431DRAFT_9428	A0A2T3ZZC2_TRIHA	Ornithine aminotransferase (EC 2.6.1.13)	432	547.699	0.859498	0.139443	5.84565e-11	5.15635e-09
M431DRAFT_94490	A0A2T4A1C2_TRIHA	Oxysterol-binding protein	407	400.324	0.424105	0.125493	0.000148047	0.00162223
M431DRAFT_94495	A0A2T4A1Y1_TRIHA	Apple domain-containing protein	293	879.292	0.276939	0.0881721	0.000721291	0.00579468
M431DRAFT_94513	A0A2T4A167_TRIHA	Peptidase S8/S53 domain-containing protein	923	978.959	0.450258	0.146688	0.000386216	0.00349709
M431DRAFT_94519	A0A2T4A199_TRIHA	C2H2-type domain-containing protein	545	1880.35	0.241917	0.0544211	4.84445e-06	0.000100942
M431DRAFT_9457	A0A2T3ZZE2_TRIHA	RING-type domain-containing protein	627	264.735	0.397746	0.105567	3.93762e-05	0.000557614
M431DRAFT_94797	A0A2T4A134_TRIHA	Cyclin-dependent kinase	486	293.09	0.321529	0.105942	0.000804319	0.00629247
M431DRAFT_94892	A0A2T4A1L6_TRIHA	Carrier domain-containing protein	4860	1505.92	-0.500265	0.12609	1.16251e-05	0.000205428
M431DRAFT_94943	A0A2T4A1F7_TRIHA	MPR-like GPCR protein	326	683.455	0.512331	0.139995	4.11176e-05	0.000573425
M431DRAFT_9497	A0A2T3ZZM6_TRIHA	Peptidase A1 domain-containing protein	504	377.77	1.48526	0.282404	7.83052e-09	3.92825e-07
M431DRAFT_94982	A0A2T4A0P6_TRIHA	Major facilitator superfamily (MFS) profile domain-containing protein	633	251.465	-2.3917	0.499801	7.36004e-08	2.80238e-06
M431DRAFT_94998	A0A2T4A0S3_TRIHA	Carbohydrate-binding module family 1 protein	299	44811.3	-1.15038	0.534879	0.00113984	0.00836491
M431DRAFT_95008	A0A2T3ZZV9_TRIHA	Choline/carnitine acyltransferase domain-containing protein	865	5949.51	-2.2937	0.245031	3.42224e-22	1.24912e-19
M431DRAFT_95015	A0A2T4A0N9_TRIHA	Pentacotripeptide-repeat region of PRORP domain-containing protein	490	543.779	-0.267499	0.0830484	0.000564365	0.00476
M431DRAFT_95031	A0A2T4A073_TRIHA	DUF4045 domain-containing protein	459	670.177	0.405747	0.104038	2.26914e-05	0.000350641
M431DRAFT_95084	A0A2T4A078_TRIHA	Ribonuclease H (RNase H) (EC 3.1.26.4)	303	685.654	0.437677	0.114591	2.80031e-05	0.00042104
M431DRAFT_95165	A0A2T4A004_TRIHA	S5 DRBM domain-containing protein	500	1134.32	0.313651	0.0905067	0.000190858	0.00198842
M431DRAFT_95176	A0A2T4A0L3_TRIHA	RNA-dependent RNA polymerase (EC 2.7.7.48)	1267	5939.66	-0.576261	0.134905	2.47606e-06	5.73502e-05
M431DRAFT_95318	A0A2T4A0Q3_TRIHA	Tyrosine-protein phosphatase domain-containing protein	920	1436.27	-0.438638	0.160475	0.00110066	0.00810468
M431DRAFT_95369	A0A2T4A026_TRIHA	Plus3 domain-containing protein	642	256.599	0.368137	0.100611	7.00773e-05	0.000888345
M431DRAFT_95383	A0A2T4A001_TRIHA	Ribosomal protein L15	203	6176.29	0.445864	0.13569	0.000213323	0.00215873
M431DRAFT_95531	A0A2T4A0E6_TRIHA	Velvet domain-containing protein	561	2197.62	0.363469	0.082657	3.18177e-06	7.07542e-05
M431DRAFT_95734	A0A2T3ZZM4_TRIHA	phosphoserine phosphatase (EC 3.1.3.3) (O-phosphoserine phosphohydrolase)	479	1842.61	0.276243	0.0689244	2.79734e-05	0.00042104
M431DRAFT_95880	A0A2T3ZZA3_TRIHA	non-specific serine/threonine protein kinase (EC 2.7.11.1) (Autophagy-related protein 1)	926	622.711	0.430725	0.115199	4.02815e-05	0.000567958
M431DRAFT_95903	A0A2T3ZZF1_TRIHA	Uncharacterized protein	972	155.828	-0.945821	0.294634	7.66659e-05	0.000953594
M431DRAFT_9591	A0A2T3ZY32_TRIHA	DNA-directed RNA polymerase subunit beta (EC 2.7.7.6)	1261	2210.95	-0.254542	0.0691867	0.000103029	0.00123088
M431DRAFT_95911	A0A2T3ZYW1_TRIHA	F-box domain-containing protein	694	155.698	0.528879	0.154095	8.55185e-05	0.00105503
M431DRAFT_9593	A0A2T3ZY27_TRIHA	OPT family small oligopeptide transporter	795	255.554	0.863789	0.167199	2.02177e-08	8.99176e-07
M431DRAFT_95931	A0A2T3ZZN1_TRIHA	precorrin-2 dehydrogenase (EC 1.3.1.76)	592	257.601	0.914823	0.163217	1.67841e-09	1.00818e-07
M431DRAFT_96127	A0A2T3ZZN4_TRIHA	alpha-1,2-Mannosidase (EC 3.2.1.-)	590	204.403	0.461398	0.159701	0.000695014	0.0056305
M431DRAFT_96226	A0A2T3ZZ28_TRIHA	DUF3984 domain-containing protein	361	525.838	-0.813625	0.166163	8.06978e-08	2.99715e-06
M431DRAFT_96340	A0A2T3ZZR0_TRIHA	Phosphoadenosine phosphosulphate reductase domain-containing protein	301	2146.76	0.574353	0.0542301	4.98314e-27	3.29666e-24
M431DRAFT_96469	A0A2T3ZYE5_TRIHA	Small secreted protein	147	13816.1	-1.0893	0.187031	3.50978e-10	2.56214e-08
M431DRAFT_96491	A0A2T3ZYN4_TRIHA	Glycoside hydrolase family 31 protein	921	2591.33	0.407314	0.101012	1.21908e-05	0.000213318
M431DRAFT_96503	A0A2T3ZYN5_TRIHA	beta-glucosidase (EC 3.2.1.21)	835	2366.78	0.263183	0.0766784	0.000282209	0.00268873
M431DRAFT_96641	A0A2T3ZY86_TRIHA	Uncharacterized protein	704	377.276	0.360786	0.12855	0.00133262	0.00948256
M431DRAFT_96722	A0A2T3ZY14_TRIHA	Zn(2)-C6 fungal-type domain-containing protein	369	4356.09	-1.2469	0.317914	5.33331e-06	0.000109405
M431DRAFT_96809	A0A2T3ZYJ6_TRIHA	Anaphase-promoting complex subunit 4 WD40 domain-containing protein	630	591.715	0.512345	0.146721	7.2828e-05	0.00091337
M431DRAFT_96837	A0A2T3ZY06_TRIHA	Outer spore wall protein RRT8	301	577.78	-0.536066	0.0836098	2.28804e-11	2.18188e-09
M431DRAFT_96863	A0A2T3ZY67_TRIHA	Enoyl reductase (ER) domain-containing protein	345	292.305	0.777289	0.208103	1.52645e-05	0.000251674
M431DRAFT_96910	A0A2T3ZYS7_TRIHA	Autophagy-related protein 17	301	397.622	0.533213	0.103281	3.76759e-08	1.53384e-06
M431DRAFT_9700	A0A2T3ZYG9_TRIHA	C2H2-type domain-containing protein	524	5969.6	-0.593119	0.128273	4.67464e-07	1.40173e-05
M431DRAFT_9701	A0A2T3ZYG2_TRIHA	C2H2-type domain-containing protein	292	2828.54	-0.663066	0.147128	7.87104e-07	2.21582e-05
M431DRAFT_97346	A0A2T3ZXY3_TRIHA	Rhodopsin domain-containing protein	370	118.627	0.617105	0.178893	6.13065e-05	0.000793312
M431DRAFT_9742	A0A2T3ZYM2_TRIHA	G-protein coupled receptors family 1 profile domain-containing protein	400	75.5839	-0.804131	0.206025	6.92416e-06	0.000134976
M431DRAFT_9756	A0A2T3ZYN0_TRIHA	PNPLA domain-containing protein	616	358.36	-0.506004	0.170288	0.000407542	0.00365269
M431DRAFT_97926	A0A2T3ZX22_TRIHA	Aminotransferase class I/classII domain-containing protein	516	3074.25	-0.259934	0.0528224	4.17755e-07	1.27802e-05
M431DRAFT_98016	A0A2T3ZWZ6_TRIHA	Autophagy-related protein 9	888	971.091	-0.193938	0.0598379	0.00068813	0.00559374
M431DRAFT_98018	A0A2T3ZWN6_TRIHA	Cornichon	139	1468.02	-0.261199	0.0745353	0.000214471	0.0021662
M431DRAFT_98102	A0A2T3ZX70_TRIHA	Protein YTP1-like C-terminal domain-containing protein	539	1808.83	-1.30805	0.197633	2.13308e-12	2.53693e-10
M431DRAFT_98146	A0A2T3ZWV1_TRIHA	Peptidase C14 caspase domain-containing protein	345	1403.19	-0.322586	0.111504	0.00121687	0.0088223
M431DRAFT_9817	A0A2T3ZXI4_TRIHA	Tat pathway signal sequence	216	253.44	-0.54705	0.185653	0.000389705	0.00352138
M431DRAFT_98302	A0A2T3ZWI0_TRIHA	ADF-H domain-containing protein	1346	294.638	0.535212	0.140019	1.90574e-05	0.000301528
M431DRAFT_98330	A0A2T3ZWH6_TRIHA	Uncharacterized protein	358	1179.1	0.265038	0.0870964	0.00105337	0.00783004
M431DRAFT_9834	A0A2T3ZXP5_TRIHA	Glycoside hydrolase family 125 protein	524	4258.52	-0.869296	0.185795	2.15758e-07	7.31985e-06
M431DRAFT_98387	A0A2T3ZW72_TRIHA	Uncharacterized protein	320	493.942	0.786787	0.122984	1.53629e-11	1.53411e-09
M431DRAFT_98398	A0A2T3ZWF5_TRIHA	Uncharacterized protein	563	30.4271	1.32684	0.400104	4.48182e-05	0.000618163
M431DRAFT_98432	A0A2T3ZWK1_TRIHA	Uncharacterized protein	85	387.165	-0.657695	0.162194	5.10439e-06	0.000105527
M431DRAFT_98685	A0A2T3ZW35_TRIHA	TauD/TfdA-like domain-containing protein	382	45.4963	1.48377	0.632634	0.000669805	0.00546644
M431DRAFT_98783	A0A2T3ZW62_TRIHA	Uncharacterized protein	247	1037.73	-0.44603	0.165261	0.00119965	0.00873338
M431DRAFT_98848	A0A2T3ZVL1_TRIHA	Peptidase A4 family protein	235	6490.22	0.975837	0.139598	2.0724e-13	2.96437e-11
M431DRAFT_99269	A0A2T3ZV78_TRIHA	CBF1-interacting co-repressor CIR N-terminal domain-containing protein	392	365.817	0.345501	0.0892896	3.35195e-05	0.000484883
M431DRAFT_99401	A0A2T3ZV25_TRIHA	alcohol dehydrogenase (EC 1.1.1.1)	354	61.5047	-0.791016	0.182368	1.16428e-06	3.05803e-05
M431DRAFT_9943	A0A2T3ZXY2_TRIHA	Uncharacterized protein	299	60.5311	-1.52658	0.465546	4.29286e-05	0.000594764
M431DRAFT_995	A0A2T4AVG6_TRIHA	Mitogen-activated protein kinase (EC 2.7.11.24)	356	3466.32	-0.780325	0.245662	0.000110105	0.00129066
M431DRAFT_99501	A0A2T3ZUP7_TRIHA	EthD domain-containing protein	105	1709.23	-0.322723	0.103864	0.000619293	0.00512527
M431DRAFT_99740	A0A2T3ZUZ2_TRIHA	Thioesterase domain-containing protein	218	120.192	-2.06007	0.264323	3.78194e-16	8.16975e-14
M431DRAFT_99836	A0A2T3ZU87_TRIHA	Uncharacterized protein	307	127.141	-0.87471	0.379975	0.00109786	0.00809252
M431DRAFT_99995	A0A2T3ZUJ1_TRIHA	AAA+ ATPase domain-containing protein	1016	76.9038	-0.440007	0.159182	0.00101722	0.00758256

## Sheet: Table S1-3
Table S1-3: DEGs identified in T. harzianum during interaction with F. graminearum during MC (three days).
Gene_ID	UniProt entry	Protein name	Lenght	baseMean	log2FoldChange	lfcSE	pvalue	padj
M431DRAFT_100078	A0A2T3ZUF4_TRIHA	C3H1-type domain-containing protein	573	582.424	0.27975	0.0944968	0.00171467	0.00856581
M431DRAFT_100125	A0A2T3ZUC5_TRIHA	Uncharacterized protein	599	1192.34	0.245444	0.0803023	0.00141974	0.00733062
M431DRAFT_100134	A0A2T3ZUD4_TRIHA	Sodium/calcium exchanger membrane region domain-containing protein	360	94.9657	-0.659702	0.203646	0.000169925	0.001251
M431DRAFT_100145	A0A2T3ZUC3_TRIHA	N-acetyltransferase domain-containing protein	166	64.0024	0.893344	0.233558	1.25713e-05	0.000136379
M431DRAFT_10020	A0A2T3ZX97_TRIHA	Uncharacterized protein	519	1838.95	-1.23202	0.139802	9.22759e-20	2.01942e-17
M431DRAFT_100241	A0A2T3ZU41_TRIHA	Amidase domain-containing protein	444	1777.45	-0.384643	0.0750015	1.11199e-07	2.17727e-06
M431DRAFT_100314	A0A2T3ZTY9_TRIHA	FAS1 domain-containing protein	397	1533.31	-0.857366	0.236521	2.63431e-05	0.000254055
M431DRAFT_100359	A0A2T3ZTZ6_TRIHA	Oxidase ustYa	250	9.15906	2.01807	0.674329	0.000155752	0.00115923
M431DRAFT_100403	A0A2T3ZTY6_TRIHA	Thioredoxin domain-containing protein	1107	3635.24	0.775398	0.104188	1.30377e-14	1.25737e-12
M431DRAFT_100433	A0A2T3ZTT7_TRIHA	AB hydrolase-1 domain-containing protein	446	288.057	-0.397754	0.133317	0.00101587	0.00555267
M431DRAFT_100447	A0A2T3ZTY8_TRIHA	Patatin-like phospholipase domain-containing protein (EC 3.1.1.-)	805	180.185	0.58079	0.222333	0.00144388	0.00743502
M431DRAFT_100508	A0A2T3ZU03_TRIHA	Amino acid permease/ SLC12A domain-containing protein	545	5929.83	-0.908886	0.271693	6.62073e-05	0.000557782
M431DRAFT_100611	A0A2T3ZTP3_TRIHA	Large ribosomal subunit protein uL23 N-terminal domain-containing protein	151	8056.97	0.352324	0.0933946	6.92053e-05	0.000578235
M431DRAFT_100701	A0A2T3ZTN9_TRIHA	RING-type domain-containing protein	115	1451.98	-0.307265	0.0690123	4.43372e-06	5.51428e-05
M431DRAFT_100713	A0A2T3ZTN1_TRIHA	Serine-rich protein	867	1445.24	-0.419461	0.126702	0.000297786	0.00202801
M431DRAFT_100793	A0A2T3ZTC6_TRIHA	Peptidase S8/S53 domain-containing protein	728	493.614	-0.439833	0.115058	3.9059e-05	0.000358461
M431DRAFT_100955	A0A2T3ZT62_TRIHA	Autophagy-related protein	118	3495.23	-0.302787	0.065591	1.90492e-06	2.64044e-05
M431DRAFT_100975	A0A2T3ZT88_TRIHA	Transcription factor domain-containing protein	633	678.729	-0.96384	0.156192	6.14901e-11	2.90356e-09
M431DRAFT_101248	A0A2T3ZT11_TRIHA	Extracellular membrane protein CFEM domain-containing protein	556	11.823	1.55568	0.605832	0.000459104	0.00286751
M431DRAFT_10126	A0A2T3ZWQ4_TRIHA	RPEL repeat protein	120	2807.18	-0.486822	0.0621924	1.33478e-15	1.58226e-13
M431DRAFT_101404	A0A2T3ZSN9_TRIHA	Uncharacterized protein	198	4212.72	-0.623659	0.0925704	2.8186e-12	1.81219e-10
M431DRAFT_101488	A0A2T3ZSN3_TRIHA	Heterokaryon incompatibility domain-containing protein	633	665.331	-0.751163	0.123734	1.6502e-10	6.82883e-09
M431DRAFT_10173	A0A2T3ZWZ3_TRIHA	Uncharacterized protein	520	958.333	-0.794963	0.244486	0.000116612	0.000906449
M431DRAFT_101977	A0A2T3ZRZ5_TRIHA	Major facilitator superfamily (MFS) profile domain-containing protein	484	11.7714	1.21272	0.504446	0.00101973	0.00556841
M431DRAFT_101981	A0A2T3ZRX9_TRIHA	chitinase (EC 3.2.1.14)	395	549.514	1.60843	0.290225	1.77806e-09	5.74839e-08
M431DRAFT_102504	A0A2T3ZRA1_TRIHA	Feruloyl esterase C (EC 3.1.1.73) (Ferulic acid esterase C)	344	3192.95	0.728592	0.171609	2.80789e-06	3.69602e-05
M431DRAFT_103121	A0A2T4ASF1_TRIHA	Probable beta-glucosidase H (EC 3.2.1.21) (Beta-D-glucoside glucohydrolase H) (Cellobiase H) (Gentiobiase H)	839	125.897	1.11234	0.233636	1.45783e-07	2.74671e-06
M431DRAFT_103199	A0A2T4ASK1_TRIHA	Uncharacterized protein	367	53062.4	-1.62761	0.239173	5.96117e-13	4.26067e-11
M431DRAFT_103406	A0A2T4ASY1_TRIHA	Peptidase M20 dimerisation domain-containing protein	456	1219.02	-0.329099	0.0677465	5.69734e-07	9.14467e-06
M431DRAFT_104001	A0A2T4ATW1_TRIHA	Major facilitator superfamily (MFS) profile domain-containing protein	502	173.182	-0.946186	0.154688	9.49078e-11	4.23549e-09
M431DRAFT_104042	A0A2T4ATX3_TRIHA	SH3 domain-containing protein	265	2170.01	-0.453744	0.128926	0.000118439	0.000918141
M431DRAFT_10405	A0A2T3ZW25_TRIHA	Fungal STAND N-terminal Goodbye domain-containing protein	1531	207.462	0.550945	0.154202	7.41987e-05	0.000610985
M431DRAFT_10418	A0A2T3ZW95_TRIHA	SnoaL-like domain-containing protein	518	119.083	-1.57716	0.382576	1.9388e-06	2.68087e-05
M431DRAFT_104825	A0A2T4AV09_TRIHA	RNA helicase (EC 3.6.4.13)	902	449.573	0.310621	0.0851324	0.000135874	0.00103083
M431DRAFT_104892	A0A2T4AV64_TRIHA	Atos-like conserved domain-containing protein	788	542.53	-0.472914	0.126297	4.7476e-05	0.00042508
M431DRAFT_105025	A0A2T4AVA9_TRIHA	DASH complex subunit DAD4 (Outer kinetochore protein DAD4)	72	228.823	-0.47665	0.139241	0.000157175	0.00116905
M431DRAFT_105252	A0A2T4AVP3_TRIHA	beta-glucosidase (EC 3.2.1.21)	770	2978.6	0.515024	0.136156	3.55027e-05	0.000329813
M431DRAFT_105395	A0A2T4AVV1_TRIHA	Glycolipid transfer protein domain-containing protein	206	7582.34	-0.325209	0.0557553	2.68223e-09	8.18333e-08
M431DRAFT_10552	A0A2T3ZVP0_TRIHA	Mitochondrial oxaloacetate transport protein	313	441.468	0.474913	0.115904	1.14357e-05	0.000125254
M431DRAFT_105998	A0A2T4ANL9_TRIHA	Copper transport protein	182	843.774	-0.450923	0.144413	0.000488837	0.00302007
M431DRAFT_106340	A0A2T4AP20_TRIHA	Aldehyde dehydrogenase domain-containing protein	534	1142.67	-0.55828	0.183862	0.000433692	0.00274605
M431DRAFT_106405	A0A2T4AP71_TRIHA	Ribosome assembly factor mrt4	248	652.598	0.345009	0.0973687	0.000172745	0.00126828
M431DRAFT_106433	A0A2T4AP78_TRIHA	Prefoldin subunit 4	137	1522.88	-0.229622	0.0695521	0.000645486	0.00381591
M431DRAFT_106434	A0A2T4AP67_TRIHA	Transcription factor CBF/NF-Y/archaeal histone domain-containing protein	78	753.296	-0.338421	0.0764409	4.1382e-06	5.18071e-05
M431DRAFT_10644	A0A2T3ZV55_TRIHA	alcohol oxidase (EC 1.1.3.13)	675	8834.89	-0.652805	0.183603	5.44565e-05	0.000475503
M431DRAFT_106466	A0A2T4AP84_TRIHA	Small ribosomal subunit protein uS2	291	17864.8	0.436257	0.085455	1.08228e-07	2.13825e-06
M431DRAFT_106958	A0A2T4APX7_TRIHA	Uncharacterized protein	346	739.287	-0.211835	0.0634666	0.000565354	0.00341384
M431DRAFT_107001	A0A2T4AQ05_TRIHA	Serine/threonine-protein kinase RIO1 (EC 2.7.11.1)	553	724.046	0.336552	0.0820919	1.91608e-05	0.000194514
M431DRAFT_107036	A0A2T4AQ16_TRIHA	Enoyl reductase (ER) domain-containing protein	388	50.5032	-0.991049	0.244517	4.42122e-06	5.50476e-05
M431DRAFT_107123	A0A2T4AQH3_TRIHA	Cytochrome P450	536	1067.83	-0.966567	0.227897	1.86692e-06	2.60682e-05
M431DRAFT_107137	A0A2T4AQ61_TRIHA	Anhydro-N-acetylmuramic acid kinase	439	697.351	0.572999	0.162435	7.84632e-05	0.00064008
M431DRAFT_107219	A0A2T4AQM7_TRIHA	Glucooligosaccharide oxidase	473	523.151	1.02167	0.209828	9.51386e-08	1.9088e-06
M431DRAFT_107407	A0A2T4AQL6_TRIHA	MaoC-like domain-containing protein	309	2928.12	-0.349508	0.0914328	5.61495e-05	0.000487028
M431DRAFT_10743	A0A2T3ZUN9_TRIHA	Plasma membrane ATPase (EC 7.1.2.1)	1002	62496.5	-0.716715	0.182897	1.12449e-05	0.000123879
M431DRAFT_107600	A0A2T4AQW4_TRIHA	Alpha-aminoadipate reductase (EC 1.2.1.31) (EC 1.2.1.95) (L-aminoadipate-semialdehyde dehydrogenase)	1184	3623.85	0.229656	0.0609323	0.000117804	0.000914466
M431DRAFT_107841	A0A2T4AR69_TRIHA	Beta-mannosidase B (EC 3.2.1.25) (Mannanase B)	895	655.414	0.576815	0.10782	1.74229e-08	4.1918e-07
M431DRAFT_108321	A0A2T4AS66_TRIHA	Adenylyl-sulfate kinase (EC 2.7.1.25)	243	1268.35	0.486307	0.112672	4.02974e-06	5.05606e-05
M431DRAFT_10838	A0A2T3ZU95_TRIHA	MYND-type domain-containing protein	931	44.7692	-0.743491	0.294059	0.00110967	0.00597223
M431DRAFT_10841	A0A2T3ZU97_TRIHA	Alpha/beta hydrolase fold-3 domain-containing protein	342	169.491	-0.572717	0.184559	0.000338896	0.00224531
M431DRAFT_108481	A0A2T4AS42_TRIHA	Adenylate kinase (EC 2.7.4.3) (ATP-AMP transphosphorylase) (ATP:AMP phosphotransferase) (Adenylate kinase cytosolic and mitochondrial) (Adenylate monophosphate kinase)	270	6528.87	-0.483503	0.114046	5.76816e-06	7.00551e-05
M431DRAFT_108885	A0A2T4AK68_TRIHA	SHSP domain-containing protein	219	3947.06	-5.56179	1.02002	1.70775e-09	5.55264e-08
M431DRAFT_109205	A0A2T4AKP5_TRIHA	Delta(24(24(1)))-sterol reductase (EC 1.3.1.71)	576	616.545	0.412267	0.150851	0.00195046	0.00957559
M431DRAFT_109763	A0A2T4ALD4_TRIHA	alpha-glucosidase (EC 3.2.1.20) (Glucosidase II subunit alpha)	962	5057.21	0.271597	0.0782733	0.000261299	0.00182094
M431DRAFT_11020	A0A2T3ZTS6_TRIHA	FAD-binding FR-type domain-containing protein	805	15.6449	-1.65911	0.679731	0.000615228	0.00366853
M431DRAFT_110539	A0A2T4AMG5_TRIHA	Uncharacterized protein	279	129.548	0.641041	0.128303	9.75502e-08	1.94417e-06
M431DRAFT_110593	A0A2T4AMJ4_TRIHA	Large ribosomal subunit protein uL4m	319	1451.3	0.265789	0.0713042	0.000117609	0.000913574
M431DRAFT_110725	A0A2T4AN59_TRIHA	CoA-transferase family III	436	109.267	1.02841	0.186187	2.79311e-09	8.4312e-08
M431DRAFT_110783	A0A2T4AMR1_TRIHA	Cytochrome P450 monooxygenase	558	31.7336	-1.68995	0.433034	4.64474e-06	5.73288e-05
M431DRAFT_110810	A0A2T4AN96_TRIHA	Zn(2)-C6 fungal-type domain-containing protein	524	129.299	-0.462311	0.147822	0.000469172	0.00291599
M431DRAFT_110827	A0A2T4AMU8_TRIHA	Enoyl reductase (ER) domain-containing protein	350	30.6371	-0.796538	0.292406	0.000623785	0.00371075
M431DRAFT_111064	A0A2T4AH81_TRIHA	Carbohydrate-binding module family 18 protein	317	183.561	1.32481	0.374941	2.36678e-05	0.00023159
M431DRAFT_11117	A0A2T3ZTJ7_TRIHA	H-type lectin domain-containing protein	1056	125.921	-0.478151	0.17925	0.00179647	0.00890021
M431DRAFT_11159	A0A2T3ZTQ7_TRIHA	Protein kinase domain-containing protein	634	4148.76	-0.679737	0.205082	0.000120299	0.000928134
M431DRAFT_111861	A0A2T4AHV3_TRIHA	mannan endo-1,4-beta-mannosidase (EC 3.2.1.78)	436	24890	0.645821	0.161751	1.143e-05	0.000125254
M431DRAFT_111921	A0A2T4AHY6_TRIHA	Saccharopine dehydrogenase NADP binding domain-containing protein	423	165.347	-0.45657	0.135629	0.000206558	0.00148398
M431DRAFT_112086	A0A2T4AI82_TRIHA	Ceramide very long chain fatty acid hydroxylase (EC 1.-.-.-)	368	3254.48	-0.280327	0.0817006	0.00030459	0.00206078
M431DRAFT_11227	A0A2T3ZTF6_TRIHA	Sugar phosphate transporter domain-containing protein	609	653.316	0.379326	0.131965	0.00148339	0.00759379
M431DRAFT_112315	A0A2T4AIK4_TRIHA	anthranilate synthase (EC 4.1.3.27)	526	987.03	0.324801	0.0787369	1.74467e-05	0.000180166
M431DRAFT_11254	A0A2T3ZT20_TRIHA	Elongation of fatty acids protein (EC 2.3.1.-)	329	1524.19	-0.38492	0.0684122	7.22753e-09	1.95832e-07
M431DRAFT_112585	A0A2T4AIZ4_TRIHA	Glycoside hydrolase family 12 protein	237	1193.28	0.766762	0.308533	0.00120272	0.0063868
M431DRAFT_1126	A0A2T4AVW0_TRIHA	Zn(2)-C6 fungal-type domain-containing protein	936	4779.63	0.365309	0.120016	0.000882752	0.00493163
M431DRAFT_112608	A0A2T4AJ04_TRIHA	Transcription factor domain-containing protein	465	60.5831	-0.856415	0.254301	7.07768e-05	0.000588342
M431DRAFT_112874	A0A2T4AJD7_TRIHA	Glycoside hydrolase family 55 protein	763	2183.26	0.686557	0.136672	7.59427e-08	1.55998e-06
M431DRAFT_112882	A0A2T4AJB9_TRIHA	Carrier domain-containing protein	1060	1820.77	-1.85277	0.479061	5.1587e-06	6.31927e-05
M431DRAFT_112925	A0A2T4AJJ3_TRIHA	Carbohydrate-binding module family 1 protein	412	270.683	1.73932	0.322957	4.00919e-09	1.16389e-07
M431DRAFT_112979	A0A2T4AJH0_TRIHA	Arrestin-like N-terminal domain-containing protein	355	1325.33	-1.49139	0.213179	1.68879e-13	1.34394e-11
M431DRAFT_113113	A0A2T4AE15_TRIHA	Terpene synthase	322	1861.37	0.692074	0.223536	0.000241021	0.00168789
M431DRAFT_113324	A0A2T4AEI3_TRIHA	DUF155 domain-containing protein	652	585.922	-0.445884	0.0771922	2.35663e-09	7.36216e-08
M431DRAFT_113343	A0A2T4AET4_TRIHA	Steroid 5-alpha reductase C-terminal domain-containing protein	341	608.822	-4.90259	0.446396	2.14312e-29	1.06038e-26
M431DRAFT_11354	A0A2T3ZT02_TRIHA	Transcription factor domain-containing protein	518	102.217	-0.794521	0.273499	0.000347649	0.00229614
M431DRAFT_113828	A0A2T4AF89_TRIHA	Small ribosomal subunit protein uS10 domain-containing protein	116	13589.5	0.299734	0.0881425	0.000358238	0.00234836
M431DRAFT_113998	A0A2T4AFH1_TRIHA	Arylsulfatase (AS) (EC 3.1.6.1) (Aryl-sulfate sulphohydrolase)	592	169.711	1.20432	0.155931	9.45784e-16	1.18275e-13
M431DRAFT_114391	A0A2T4AFR7_TRIHA	3,4-dihydroxy-2-butanone 4-phosphate synthase (DHBP synthase) (EC 4.1.99.12)	232	280.729	-0.832396	0.29688	0.000410792	0.00262188
M431DRAFT_11450	A0A2T3ZSF1_TRIHA	Flavodoxin-like domain-containing protein	1531	5782.43	0.452012	0.0623008	1.25928e-13	1.03098e-11
M431DRAFT_114645	A0A2T4AG33_TRIHA	UspA domain-containing protein	712	639.728	0.372535	0.0820188	2.29187e-06	3.09756e-05
M431DRAFT_114756	A0A2T4AGE8_TRIHA	Amino acid permease/ SLC12A domain-containing protein	582	53.397	1.41111	0.539038	0.000402111	0.00257369
M431DRAFT_115039	A0A2T4ABK6_TRIHA	Tail specific protease domain-containing protein	764	619.216	0.50665	0.164401	0.000462964	0.00288567
M431DRAFT_115099	A0A2T4ABP2_TRIHA	Endo-1,4-beta-xylanase (EC 3.2.1.8)	221	24.4054	3.80438	0.779414	6.02261e-08	1.26686e-06
M431DRAFT_115436	A0A2T4AC37_TRIHA	Oxidoreductase	265	4626.32	-1.33594	0.161381	8.04248e-18	1.32643e-15
M431DRAFT_115618	A0A2T4ACG0_TRIHA	Metallo-beta-lactamase domain-containing protein	345	46.1105	1.25758	0.537232	0.000890807	0.00496201
M431DRAFT_116296	A0A2T4AD96_TRIHA	RING-type domain-containing protein	453	5788.34	-0.425974	0.147796	0.00115537	0.00616414
M431DRAFT_11643	A0A2T3ZRY2_TRIHA	Major facilitator superfamily (MFS) profile domain-containing protein	554	271.851	0.520498	0.197126	0.00164875	0.00827647
M431DRAFT_116744	A0A2T4A8Y8_TRIHA	Peptidase S8/S53 domain-containing protein	918	105.376	0.463659	0.144059	0.000351758	0.00231387
M431DRAFT_116768	A0A2T4A983_TRIHA	3-oxoacyl-reductase	259	331.141	-0.448096	0.123322	8.04259e-05	0.000655152
M431DRAFT_116772	A0A2T4A904_TRIHA	Uncharacterized protein	192	4394.33	0.490641	0.162833	0.000605265	0.0036157
M431DRAFT_116832	A0A2T4A9J4_TRIHA	Tryptophan synthase beta chain-like PALP domain-containing protein	316	21.6473	-1.51326	0.471888	6.8032e-05	0.000569508
M431DRAFT_117687	A0A2T4AAC5_TRIHA	SH3 domain-containing protein	384	3332.63	-0.263011	0.0797828	0.000576731	0.00347075
M431DRAFT_1177	A0A2T4AW22_TRIHA	chitin synthase (EC 2.4.1.16)	1858	8913.37	-0.65705	0.122306	9.70911e-09	2.56953e-07
M431DRAFT_1178	A0A2T4AW34_TRIHA	chitin synthase (EC 2.4.1.16)	1768	8544.31	-0.546129	0.163601	0.000163086	0.00120986
M431DRAFT_117946	A0A2T4AAP3_TRIHA	Large ribosomal subunit protein mL54	192	520.394	0.32812	0.107475	0.00104341	0.00567051
M431DRAFT_118149	A0A2T4AB00_TRIHA	Dipeptidyl-peptidase V	691	4149.95	-0.258752	0.0473056	2.83857e-08	6.52585e-07
M431DRAFT_118208	A0A2T4ABI5_TRIHA	40S ribosomal protein S19	149	8420.84	0.390809	0.0980722	2.19235e-05	0.000217326
M431DRAFT_118222	A0A2T4ABA8_TRIHA	Cyanovirin-N domain-containing protein	103	19245.3	-1.53046	0.181208	1.76244e-18	3.28796e-16
M431DRAFT_118424	A0A2T4A7D6_TRIHA	Methyltransferase domain-containing protein	286	699.945	-0.47078	0.15022	0.000435815	0.00275685
M431DRAFT_11875	A0A2T3ZR51_TRIHA	AttH domain-containing protein	401	59.1021	1.00572	0.283882	3.01588e-05	0.000286006
M431DRAFT_119054	A0A2T4A8D2_TRIHA	Calcium uniporter protein	478	455.109	-0.853459	0.219965	9.89463e-06	0.000112041
M431DRAFT_119341	A0A2T4A8T7_TRIHA	Glutathione S-transferase	202	1476.74	-0.411299	0.0885871	1.18738e-06	1.74805e-05
M431DRAFT_119344	A0A2T4A8W0_TRIHA	glucan endo-1,6-beta-glucosidase (EC 3.2.1.75) (Beta-1,6-glucanase B) (Endo-1,6-beta-D-glucanase B) (Endo-1,6-beta-glucanase B)	429	249.835	1.58794	0.18983	3.87284e-18	6.88639e-16
M431DRAFT_119349	A0A2T4A935_TRIHA	Aminoglycoside phosphotransferase domain-containing protein	437	172.856	-0.805641	0.304348	0.000712505	0.00413478
M431DRAFT_119358	A0A2T4A8X0_TRIHA	Amino acid transporter transmembrane domain-containing protein	470	43.2933	1.29624	0.281066	3.0127e-07	5.22037e-06
M431DRAFT_119460	A0A2T4A668_TRIHA	Cytochrome P450	535	214.934	-1.41455	0.347385	2.59739e-06	3.48099e-05
M431DRAFT_119711	A0A2T4A6D9_TRIHA	Uncharacterized protein	283	455.379	0.52183	0.141592	5.0641e-05	0.000448827
M431DRAFT_119756	A0A2T4A6G2_TRIHA	Major facilitator superfamily (MFS) profile domain-containing protein	567	165.24	0.826985	0.245139	7.59203e-05	0.000622011
M431DRAFT_12029	A0A2T4AS98_TRIHA	CHRD domain-containing protein	246	87.169	1.35749	0.574	0.000751663	0.00432701
M431DRAFT_120385	A0A2T4A7G2_TRIHA	Zn(2)-C6 fungal-type domain-containing protein	784	422.557	0.446999	0.144801	0.000571404	0.00344416
M431DRAFT_120441	A0A2T4A4X7_TRIHA	FAD-binding domain-containing protein	444	1554.28	-0.754381	0.123962	1.48932e-10	6.34776e-09
M431DRAFT_120446	A0A2T4A4Q2_TRIHA	Aminoglycoside phosphotransferase domain-containing protein	370	812.31	0.567672	0.144254	1.55573e-05	0.000162872
M431DRAFT_120519	A0A2T4A4U2_TRIHA	Globin-sensor domain-containing protein	268	746.925	-1.4649	0.314654	1.86697e-07	3.4268e-06
M431DRAFT_120795	A0A2T4A583_TRIHA	S-formylglutathione hydrolase (EC 3.1.2.12)	287	59.6142	-0.637949	0.263821	0.00198742	0.00972769
M431DRAFT_120925	A0A2T4A5D3_TRIHA	SnoaL-like domain-containing protein	179	345.547	0.677534	0.233955	0.000481415	0.00298231
M431DRAFT_120935	A0A2T4A5D6_TRIHA	Nucleoside phosphorylase domain-containing protein	1038	618.752	-0.494806	0.108728	1.32232e-06	1.93667e-05
M431DRAFT_121257	A0A2T4A5V2_TRIHA	Thioredoxin domain-containing protein	283	745.217	0.421229	0.130127	0.000382679	0.00247718
M431DRAFT_122367	A0A2T4A1T3_TRIHA	GTP-binding protein rhb1	186	900.002	-0.258186	0.0830027	0.00113697	0.00608882
M431DRAFT_122661	A0A2T4A284_TRIHA	valine--tRNA ligase (EC 6.1.1.9) (Valyl-tRNA synthetase)	1087	794.931	0.617167	0.170862	4.85949e-05	0.000433393
M431DRAFT_123111	A0A2T4A368_TRIHA	Major facilitator superfamily (MFS) profile domain-containing protein	543	188.506	-1.30778	0.153285	1.21164e-18	2.29807e-16
M431DRAFT_12318	A0A2T4ATG0_TRIHA	Uncharacterized protein	437	13.2058	-1.57927	0.485231	6.47759e-05	0.000548937
M431DRAFT_1233	A0A2T4AN67_TRIHA	ZN622/Rei1/Reh1 zinc finger C2H2-type domain-containing protein	330	675.61	-0.490406	0.185283	0.00178076	0.00883777
M431DRAFT_123319	A0A2T4A0R8_TRIHA	Major facilitator superfamily (MFS) profile domain-containing protein	582	1159.58	-1.42582	0.278687	1.91365e-08	4.5808e-07
M431DRAFT_123333	A0A2T4A114_TRIHA	NB-ARC domain-containing protein	1117	2031.28	-0.483555	0.0772964	1.07853e-10	4.77574e-09
M431DRAFT_1234	A0A2T4AN38_TRIHA	ABM domain-containing protein	196	133.794	-0.759307	0.155483	1.32874e-07	2.53284e-06
M431DRAFT_123601	A0A2T4A146_TRIHA	Methyltransferase	324	654.16	-0.816191	0.206105	7.80603e-06	9.11104e-05
M431DRAFT_12369	A0A2T4ATW5_TRIHA	10 kDa heat shock protein, mitochondrial	112	1809.54	-0.481146	0.134158	8.35353e-05	0.000676982
M431DRAFT_123954	A0A2T4A1N6_TRIHA	NmrA-like domain-containing protein	363	32.6786	-0.839346	0.347415	0.00122644	0.00648854
M431DRAFT_123967	A0A2T4A1P0_TRIHA	Glycoside hydrolase family 31 protein	769	204.508	0.575765	0.139489	7.0612e-06	8.37046e-05
M431DRAFT_124439	A0A2T4A0E3_TRIHA	Ribosomal RNA-processing protein 12-like conserved domain-containing protein	1257	711.573	0.374884	0.118874	0.000629399	0.00373829
M431DRAFT_124528	A0A2T4A0I7_TRIHA	tRNA (adenine(58)-N(1))-methyltransferase non-catalytic subunit TRM6 (tRNA(m1A58)-methyltransferase subunit TRM6)	569	412.684	0.257701	0.0820008	0.00100579	0.00551078
M431DRAFT_124764	A0A2T3ZZ26_TRIHA	tRNA(Ile)-lysidine synthetase (EC 6.3.4.19)	689	137.954	0.404427	0.145936	0.00183251	0.00906041
M431DRAFT_125018	A0A2T3ZZE4_TRIHA	Serine/threonine-protein kinase Tel1 (EC 2.7.11.1)	2929	812.751	-0.281085	0.0906769	0.00107069	0.00580489
M431DRAFT_125170	A0A2T3ZZL1_TRIHA	Nephrocystin-3	1584	653.709	-0.426501	0.0909748	8.96361e-07	1.36737e-05
M431DRAFT_125300	A0A2T3ZY29_TRIHA	Uncharacterized protein	339	8579.14	-0.536847	0.174498	0.000381616	0.0024717
M431DRAFT_125305	A0A2T3ZY23_TRIHA	EGF-like domain-containing protein	801	356.34	0.579149	0.112507	5.26433e-08	1.11956e-06
M431DRAFT_125546	A0A2T3ZYF6_TRIHA	FAD/NAD(P)-binding domain-containing protein	617	225.485	0.574533	0.141352	9.33314e-06	0.000106638
M431DRAFT_125550	A0A2T3ZYG1_TRIHA	CoA-binding domain-containing protein	282	153.138	0.529396	0.178098	0.000606303	0.00361811
M431DRAFT_125634	A0A2T3ZYK2_TRIHA	Cytochrome P450 monooxygenase	501	4200.83	-0.664012	0.166385	9.93023e-06	0.000112216
M431DRAFT_126095	A0A2T3ZXZ3_TRIHA	FAD/NAD(P)-binding domain-containing protein	559	3366.19	-0.485305	0.167978	0.000892207	0.00496738
M431DRAFT_126235	A0A2T3ZXD5_TRIHA	Transcription factor domain-containing protein	433	25.5344	-1.48249	0.348856	1.45605e-06	2.10277e-05
M431DRAFT_126250	A0A2T3ZXA6_TRIHA	DUF4470 domain-containing protein	774	124.017	-0.91745	0.27089	5.80498e-05	0.000499325
M431DRAFT_126480	A0A2T3ZWR3_TRIHA	Photolyase/cryptochrome alpha/beta domain-containing protein	627	115.431	-2.30981	0.660536	1.83348e-05	0.000187359
M431DRAFT_126510	A0A2T3ZWS5_TRIHA	Cation/H+ exchanger domain-containing protein	565	128.068	-0.6763	0.159444	3.23673e-06	4.21221e-05
M431DRAFT_126541	A0A2T3ZWU2_TRIHA	Casein kinase substrate phosphoprotein PP28 domain-containing protein	251	2070.38	0.380277	0.0969885	3.70357e-05	0.000342127
M431DRAFT_126556	A0A2T3ZWV0_TRIHA	U3 small nucleolar RNA-associated protein 22	1096	336.829	0.324954	0.110701	0.0015278	0.00778263
M431DRAFT_126634	A0A2T3ZWY1_TRIHA	Pyruvate decarboxylase	576	8710.72	-1.14079	0.174786	4.86942e-12	2.96932e-10
M431DRAFT_126657	A0A2T3ZX24_TRIHA	J domain-containing protein	516	2398.72	0.313505	0.0921513	0.000339906	0.00225022
M431DRAFT_126801	A0A2T3ZWB0_TRIHA	C2H2-type domain-containing protein	1142	2569.95	0.322523	0.084982	7.26759e-05	0.000601492
M431DRAFT_126855	A0A2T3ZWC2_TRIHA	Major facilitator superfamily (MFS) profile domain-containing protein	466	25.2129	0.922814	0.372896	0.000995728	0.00546091
M431DRAFT_126873	A0A2T3ZWD9_TRIHA	Fungal STAND N-terminal Goodbye domain-containing protein	661	290.253	0.464263	0.150706	0.000540937	0.00328663
M431DRAFT_126893	A0A2T3ZWF0_TRIHA	Homoaconitase, mitochondrial (EC 4.2.1.36) (Homoaconitate hydratase)	784	1417.09	0.36057	0.0636902	6.36346e-09	1.74497e-07
M431DRAFT_127131	A0A2T3ZVZ6_TRIHA	NAD-dependent epimerase/dehydratase domain-containing protein	402	346.184	-0.638421	0.143125	1.32417e-06	1.9369e-05
M431DRAFT_127245	A0A2T3ZW53_TRIHA	Low temperature requirement A	650	36.7264	0.941083	0.339947	0.000431518	0.00273423
M431DRAFT_127335	A0A2T3ZVG2_TRIHA	HD domain-containing protein	244	173.202	-0.643146	0.167832	1.87997e-05	0.00019136
M431DRAFT_12735	A0A2T4AVB9_TRIHA	N-acetyltransferase domain-containing protein	248	253.246	0.408752	0.10641	4.16608e-05	0.00037928
M431DRAFT_127375	A0A2T3ZVI9_TRIHA	HD domain-containing protein	245	23.6734	-1.17497	0.395521	0.000180288	0.00131262
M431DRAFT_127628	A0A2T3ZVA8_TRIHA	Multicopper oxidase	615	3806.74	-0.639753	0.187596	9.53285e-05	0.000760223
M431DRAFT_127647	A0A2T3ZVC0_TRIHA	Major facilitator superfamily (MFS) profile domain-containing protein	436	471.703	0.827231	0.30156	0.000532111	0.00324165
M431DRAFT_127746	A0A2T3ZV91_TRIHA	Endo-1,4-beta-xylanase (EC 3.2.1.8)	293	99839.9	0.736909	0.198352	2.47902e-05	0.000240505
M431DRAFT_128105	A0A2T3ZUA6_TRIHA	Uncharacterized protein	638	104.102	0.763467	0.220218	5.84143e-05	0.000502081
M431DRAFT_128325	A0A2T3ZUI5_TRIHA	feruloyl esterase (EC 3.1.1.73)	318	711.422	0.485449	0.0914088	3.0137e-08	6.87292e-07
M431DRAFT_128340	A0A2T3ZUJ5_TRIHA	AB hydrolase-1 domain-containing protein	318	61.3684	-0.601646	0.221895	0.00104125	0.00566148
M431DRAFT_128378	A0A2T3ZU28_TRIHA	Major facilitator superfamily (MFS) profile domain-containing protein	571	85.6401	-1.22786	0.282254	9.25331e-07	1.4003e-05
M431DRAFT_128562	A0A2T3ZTV8_TRIHA	Uric acid-xanthine permease	599	563.025	-1.34829	0.208498	6.94977e-12	4.09784e-10
M431DRAFT_128580	A0A2T3ZTX9_TRIHA	Threonine synthase	533	3827.46	0.332878	0.0696693	8.50875e-07	1.30851e-05
M431DRAFT_128674	A0A2T3ZTJ3_TRIHA	General transcription and DNA repair factor IIH helicase subunit XPD (EC 3.6.4.12)	767	561.404	-0.281469	0.0838017	0.000433867	0.00274605
M431DRAFT_129117	A0A2T3ZT68_TRIHA	Tryptophan synthase (EC 4.2.1.20)	720	5016.2	1.04118	0.104598	2.29175e-24	8.69336e-22
M431DRAFT_129450	A0A2T3ZSQ8_TRIHA	Histidine kinase HHK3p	995	667.732	-1.71274	0.193587	4.51173e-20	1.00673e-17
M431DRAFT_129453	A0A2T3ZSR0_TRIHA	Uncharacterized protein	156	28.4387	1.34533	0.339889	5.6363e-06	6.86736e-05
M431DRAFT_129594	A0A2T3ZSF5_TRIHA	Glycoside hydrolase family 55 protein	1027	32740.2	0.488352	0.151613	0.000308365	0.00208384
M431DRAFT_129620	A0A2T3ZSB1_TRIHA	Uncharacterized protein	527	138.211	0.776054	0.228806	7.45955e-05	0.000613808
M431DRAFT_129728	A0A2T3ZS25_TRIHA	Tc toxin complex TcA C-terminal TcB-binding domain-containing protein	773	38.6972	1.18459	0.446494	0.000440983	0.00278027
M431DRAFT_130002	A0A2T3ZRH8_TRIHA	NmrA-like domain-containing protein	318	125.619	-1.06939	0.199488	6.60329e-09	1.79774e-07
M431DRAFT_130330	A0A2T4ASG1_TRIHA	Major facilitator superfamily (MFS) profile domain-containing protein	535	66.3535	0.990775	0.229349	1.43171e-06	2.07289e-05
M431DRAFT_130395	A0A2T4ASJ3_TRIHA	Uncharacterized protein	501	389.802	-0.797622	0.218049	2.64423e-05	0.000254796
M431DRAFT_1304	A0A2T4ANB3_TRIHA	NUDE domain-containing protein	630	307.498	0.344957	0.11425	0.00111155	0.00597519
M431DRAFT_131108	A0A2T4ATQ3_TRIHA	Lytic polysaccharide monooxygenase	370	36.539	-1.44788	0.527978	0.000270139	0.00187222
M431DRAFT_1313	A0A2T4AND3_TRIHA	Uncharacterized protein	267	204.148	0.75193	0.16158	4.29256e-07	7.1209e-06
M431DRAFT_13163	A0A2T4ANL7_TRIHA	Shugoshin C-terminal domain-containing protein	451	195.233	-0.478318	0.175163	0.00146449	0.0075207
M431DRAFT_13175	A0A2T4ANN8_TRIHA	Fibroin-3 related protein	559	4438.9	-0.484423	0.140482	0.000145009	0.00108853
M431DRAFT_132270	A0A2T4AVB5_TRIHA	Synaptobrevin homolog YKT6	197	2499.19	-0.205622	0.0559392	0.000173697	0.00127281
M431DRAFT_132325	A0A2T4AVF2_TRIHA	Uncharacterized protein	417	805.832	-0.412556	0.107265	3.98193e-05	0.000364264
M431DRAFT_132402	A0A2T4AVI6_TRIHA	NACHT domain-containing protein	1558	872.058	-0.34755	0.109553	0.000640373	0.00379312
M431DRAFT_133192	A0A2T4ANJ9_TRIHA	Small ribosomal subunit protein uS15 N-terminal domain-containing protein	151	17764.8	0.241005	0.0767213	0.0011069	0.00597058
M431DRAFT_133345	A0A2T4ANS4_TRIHA	Formin binding protein	780	1068.67	0.321799	0.0950855	0.000345534	0.00228482
M431DRAFT_134208	A0A2T4APX6_TRIHA	Enoyl reductase (ER) domain-containing protein	382	662.573	-0.478373	0.177468	0.00158075	0.00799507
M431DRAFT_13476	A0A2T4APT2_TRIHA	Anaphase-promoting complex subunit 4 WD40 domain-containing protein	372	51.8894	0.854021	0.242169	4.15062e-05	0.000378175
M431DRAFT_134840	A0A2T4AR64_TRIHA	Tle1 phospholipase domain-containing protein	541	38.2114	1.44083	0.288584	4.01962e-08	8.89946e-07
M431DRAFT_134926	A0A2T4AR05_TRIHA	DUF4203 domain-containing protein	1179	154.023	-0.750875	0.190963	1.01493e-05	0.000113792
M431DRAFT_134938	A0A2T4AR31_TRIHA	5-aminolevulinate synthase (EC 2.3.1.37) (5-aminolevulinic acid synthase) (Delta-ALA synthase) (Delta-aminolevulinate synthase)	615	2781.22	-0.686276	0.242262	0.000551132	0.00333966
M431DRAFT_135037	A0A2T4AR66_TRIHA	Glycoside hydrolase family 89 protein	746	405.844	-0.374465	0.119118	0.000621618	0.00369979
M431DRAFT_135236	A0A2T4ARD9_TRIHA	ZZ-type domain-containing protein	896	10956.3	-0.500882	0.138845	7.22324e-05	0.000598693
M431DRAFT_135610	A0A2T4ARX5_TRIHA	Pre-rRNA-processing protein PNO1	257	939.924	0.32653	0.062812	1.04383e-07	2.07308e-06
M431DRAFT_135839	A0A2T4AJU4_TRIHA	Glutathione hydrolase (EC 2.3.2.2) (EC 3.4.19.13) (Gamma-glutamyltransferase) (Gamma-glutamyltranspeptidase)	582	176.889	0.761398	0.115263	5.01266e-12	3.02523e-10
M431DRAFT_136425	A0A2T4AKN5_TRIHA	Uncharacterized protein	104	2080.99	-0.358737	0.0715621	2.30032e-07	4.14203e-06
M431DRAFT_136509	A0A2T4AKT9_TRIHA	asparagine synthase (glutamine-hydrolyzing) (EC 6.3.5.4)	580	3302.98	0.631405	0.0893464	2.82315e-13	2.15621e-11
M431DRAFT_137252	A0A2T4ALM3_TRIHA	Alkyl hydroperoxide reductase subunit C/ Thiol specific antioxidant domain-containing protein	219	192.103	-0.86278	0.280282	0.000176565	0.00128818
M431DRAFT_137662	A0A2T4AM96_TRIHA	Putative phospholipase (EC 3.1.1.47)	572	639.539	-0.650799	0.143266	8.53637e-07	1.30922e-05
M431DRAFT_137839	A0A2T4AMH9_TRIHA	GST C-terminal domain-containing protein	338	242.72	0.730203	0.254469	0.00044675	0.0028042
M431DRAFT_138482	A0A2T4AH29_TRIHA	GST N-terminal domain-containing protein	243	2556.32	0.785628	0.257003	0.00023113	0.00162763
M431DRAFT_1385	A0A2T4ANJ8_TRIHA	Cullin family profile domain-containing protein	854	604.83	0.213732	0.0664654	0.000985098	0.00541043
M431DRAFT_138552	A0A2T4AH34_TRIHA	AAA+ ATPase domain-containing protein	440	4592.23	-0.228966	0.0588595	6.89671e-05	0.000576668
M431DRAFT_138801	A0A2T4AHY2_TRIHA	Phospho-2-dehydro-3-deoxyheptonate aldolase (EC 2.5.1.54)	373	2289.76	0.254444	0.0846038	0.0016226	0.00817282
M431DRAFT_139259	A0A2T4AI62_TRIHA	Protein RER1	190	2188	0.28321	0.0581751	6.37969e-07	1.01256e-05
M431DRAFT_139775	A0A2T4AIT0_TRIHA	Amino acid permease/ SLC12A domain-containing protein	524	64.4444	1.38205	0.43187	7.32852e-05	0.00060567
M431DRAFT_139890	A0A2T4AJ14_TRIHA	Thioredoxin domain-containing protein	456	3960.79	0.408143	0.0826833	2.83358e-07	4.94572e-06
M431DRAFT_140111	A0A2T4AJP8_TRIHA	SnoaL-like domain-containing protein	159	142	-0.571536	0.15708	4.84448e-05	0.000433393
M431DRAFT_1403	A0A2T4ANN5_TRIHA	Chitin synthesis regulation, Congo red resistance, RCR protein	184	824.234	-1.29385	0.289901	5.03366e-07	8.17163e-06
M431DRAFT_140431	A0A2T4AE57_TRIHA	Malic enzyme	594	1980.24	-0.564805	0.132386	3.74146e-06	4.75198e-05
M431DRAFT_140691	A0A2T4AEF5_TRIHA	Uncharacterized protein	129	348.527	-0.636339	0.239266	0.00103625	0.00563795
M431DRAFT_140745	A0A2T4AEM0_TRIHA	CobW C-terminal domain-containing protein	588	19.5107	-1.85905	0.644759	0.000168827	0.00124595
M431DRAFT_141271	A0A2T4AF87_TRIHA	CENP-V/GFA domain-containing protein	289	7074.14	-0.893211	0.20905	1.88046e-06	2.6193e-05
M431DRAFT_14171	A0A2T4AK16_TRIHA	DUF4440 domain-containing protein	128	193.382	-2.11747	0.692049	8.14529e-05	0.000663043
M431DRAFT_1421	A0A2T4ANQ8_TRIHA	Transcription factor CBF/NF-Y/archaeal histone domain-containing protein	205	806.95	-0.374923	0.0715107	6.31514e-08	1.32107e-06
M431DRAFT_142556	A0A2T4ABV1_TRIHA	Endoplasmic reticulum-Golgi intermediate compartment protein	370	3214.91	0.259299	0.0669265	6.62183e-05	0.000557782
M431DRAFT_143045	A0A2T4ACQ7_TRIHA	Ornithine decarboxylase antizyme	277	2975.05	-0.293144	0.0689717	1.17162e-05	0.000127875
M431DRAFT_143841	A0A2T4ADS5_TRIHA	alpha-1,2-Mannosidase (EC 3.2.1.-)	1062	1065.67	0.231302	0.0586548	5.49033e-05	0.000478041
M431DRAFT_143878	A0A2T4ADQ3_TRIHA	Uncharacterized protein	511	534.967	-0.252931	0.0791942	0.000863338	0.00483741
M431DRAFT_14473	A0A2T4AL69_TRIHA	DNA repair protein Rad7	620	562.286	-1.23447	0.152361	4.00254e-17	6.15525e-15
M431DRAFT_144750	A0A2T4A9Y0_TRIHA	UBX domain-containing protein	523	1631.78	-0.276031	0.0484635	7.03435e-09	1.91052e-07
M431DRAFT_1449	A0A2T4ANT0_TRIHA	Sodium/calcium exchanger membrane region domain-containing protein	991	1271.47	-0.409196	0.090394	2.0612e-06	2.81929e-05
M431DRAFT_144956	A0A2T4AA96_TRIHA	TIL domain-containing protein	88	1075.13	0.887828	0.32929	0.000541298	0.00328707
M431DRAFT_145088	A0A2T4AAH5_TRIHA	Aminotransferase class V domain-containing protein	396	1011.84	-0.396501	0.0924463	6.4631e-06	7.74211e-05
M431DRAFT_145803	A0A2T4A7H3_TRIHA	Cytochrome P450	520	3826.53	-0.596993	0.107242	4.87945e-09	1.3813e-07
M431DRAFT_145838	A0A2T4A7J4_TRIHA	RRM domain-containing protein	371	1348.23	0.321428	0.0856735	8.60621e-05	0.000694108
M431DRAFT_145969	A0A2T4A7S9_TRIHA	Zn(2)-C6 fungal-type domain-containing protein	739	128.517	-0.631082	0.155828	8.03157e-06	9.34553e-05
M431DRAFT_146169	A0A2T4A834_TRIHA	Major facilitator superfamily (MFS) profile domain-containing protein	479	173.278	0.812975	0.178893	6.41894e-07	1.01738e-05
M431DRAFT_14619	A0A2T4ALP1_TRIHA	dolichol kinase (EC 2.7.1.108)	887	807.429	-0.347407	0.12078	0.00166133	0.00832861
M431DRAFT_146213	A0A2T4A863_TRIHA	Uncharacterized protein	297	186.978	-2.31399	0.429712	3.42672e-09	1.00765e-07
M431DRAFT_146347	A0A2T4A8E2_TRIHA	DUF427 domain-containing protein	264	288.949	-0.373169	0.121005	0.000763397	0.00438539
M431DRAFT_147105	A0A2T4A6H7_TRIHA	Elongation factor Tu	446	4212.57	0.276051	0.0609503	3.51735e-06	4.51777e-05
M431DRAFT_1473	A0A2T4ANW4_TRIHA	alpha-mannosidase (EC 3.2.1.24)	1077	5975.35	-0.80491	0.236026	6.4927e-05	0.000548937
M431DRAFT_147428	A0A2T4A769_TRIHA	Nucleoporin Nup133/Nup155-like C-terminal domain-containing protein	1376	1726.5	-0.197267	0.0536555	0.000176482	0.00128818
M431DRAFT_147480	A0A2T4A743_TRIHA	Small ribosomal subunit protein mS35 mitochondrial conserved domain-containing protein	391	1269.7	0.277556	0.0655965	1.36242e-05	0.000145699
M431DRAFT_147889	A0A2T4A4X0_TRIHA	Amino acid transporter transmembrane domain-containing protein	591	125.854	-2.23139	0.588231	6.39088e-06	7.67176e-05
M431DRAFT_147959	A0A2T4A4Y6_TRIHA	Hydrophobin	100	200.345	-1.2877	0.279861	2.66921e-07	4.6876e-06
M431DRAFT_148135	A0A2T4A597_TRIHA	Glycoside hydrolase family 92 protein	802	9.21973	1.99046	0.532358	1.36353e-05	0.000145699
M431DRAFT_1483	A0A2T4ANW6_TRIHA	Protein kinase domain-containing protein	717	849.885	0.280643	0.0750472	0.000106275	0.000835808
M431DRAFT_148910	A0A2T4A3J6_TRIHA	non-specific serine/threonine protein kinase (EC 2.7.11.1)	2442	699.065	-0.601101	0.116817	4.84043e-08	1.04129e-06
M431DRAFT_14917	A0A2T4AMV4_TRIHA	N-acetyltransferase domain-containing protein	177	157.089	0.811409	0.23178	4.7275e-05	0.000423614
M431DRAFT_149416	A0A2T4A490_TRIHA	N-acetyltransferase domain-containing protein	231	270.333	0.380245	0.12879	0.00115383	0.00616171
M431DRAFT_149523	A0A2T4A4C9_TRIHA	Peptidase S8/S53 domain-containing protein	539	17568.8	-0.307038	0.0938154	0.000738399	0.00426331
M431DRAFT_150179	A0A2T4A2I6_TRIHA	1,3-beta-glucanosyltransferase (EC 2.4.1.-)	541	19519.5	-0.339165	0.108435	0.000766597	0.00439712
M431DRAFT_150447	A0A2T4A2Z1_TRIHA	FAD-binding domain-containing protein	456	168.598	0.719868	0.239167	0.000309411	0.00208967
M431DRAFT_150473	A0A2T4A303_TRIHA	OPT family small oligopeptide transporter	786	961.087	0.689256	0.180134	1.8002e-05	0.000184561
M431DRAFT_150678	A0A2T4A0S6_TRIHA	Glycoside hydrolase family 16 protein	292	12585.3	0.992125	0.216251	3.8431e-07	6.45052e-06
M431DRAFT_150757	A0A2T4A0X2_TRIHA	Glycoside hydrolase family 128 protein	321	2537.89	-0.507318	0.0683289	2.93542e-14	2.71586e-12
M431DRAFT_1510	A0A2T4ANZ7_TRIHA	3-isopropylmalate dehydrogenase (EC 1.1.1.85)	327	101.375	0.719779	0.178853	7.8329e-06	9.13303e-05
M431DRAFT_1511	A0A2T4AP00_TRIHA	Hyaluronan/mRNA-binding protein domain-containing protein	305	5070.29	0.441287	0.107795	1.03462e-05	0.000115886
M431DRAFT_151293	A0A2T4A1N7_TRIHA	Major facilitator superfamily (MFS) profile domain-containing protein	535	476.645	0.943927	0.1963	1.40491e-07	2.66832e-06
M431DRAFT_151717	A0A2T4A0B8_TRIHA	AMP-dependent synthetase/ligase domain-containing protein	705	2660.41	-0.255488	0.0629214	2.91589e-05	0.00027725
M431DRAFT_151933	A0A2T4A0M2_TRIHA	acetylornithine transaminase (EC 2.6.1.11)	463	1032.65	0.371975	0.0892344	1.19161e-05	0.00012989
M431DRAFT_152795	A0A2T3ZYB6_TRIHA	Carbohydrate-binding module family 24 protein	620	261.095	1.17221	0.208034	1.34466e-09	4.47435e-08
M431DRAFT_153	A0A2T4ASL6_TRIHA	Fungal N-terminal domain-containing protein	455	888.306	0.375823	0.102145	9.3093e-05	0.000745006
M431DRAFT_15353	A0A2T4AIM4_TRIHA	Zn(2)-C6 fungal-type domain-containing protein	763	405.239	-0.27238	0.0899657	0.00141928	0.00733062
M431DRAFT_153773	A0A2T3ZWM1_TRIHA	Peptidase A1 domain-containing protein	489	3597.62	-0.971444	0.195474	5.90865e-08	1.24519e-06
M431DRAFT_154143	A0A2T3ZW93_TRIHA	Glutamate-rich WD repeat-containing protein 1	487	613.414	0.397603	0.0979894	1.77154e-05	0.000182445
M431DRAFT_154350	A0A2T3ZWK8_TRIHA	NADH:ubiquinone reductase (non-electrogenic) (EC 1.6.5.9)	578	2635.22	-0.280607	0.0948679	0.00180721	0.00894566
M431DRAFT_154434	A0A2T3ZVW7_TRIHA	D-xylulose reductase (EC 1.1.1.9) (Xylitol dehydrogenase A)	366	173.967	-0.914857	0.148432	7.19282e-11	3.34099e-09
M431DRAFT_154592	A0A2T3ZW51_TRIHA	Methylated-DNA-[protein]-cysteine S-methyltransferase DNA binding domain-containing protein	126	235.631	-0.63213	0.166579	2.27665e-05	0.000223926
M431DRAFT_154844	A0A2T3ZVQ5_TRIHA	Pentacotripeptide-repeat region of PRORP domain-containing protein	730	219.927	0.503477	0.11962	6.40739e-06	7.68347e-05
M431DRAFT_155286	A0A2T3ZUQ0_TRIHA	Isochorismatase-like domain-containing protein	240	228.921	3.05483	0.89054	2.10811e-05	0.000210072
M431DRAFT_155394	A0A2T3ZUU7_TRIHA	Rhodopsin domain-containing protein	346	149.426	1.24361	0.266539	2.19056e-07	3.96321e-06
M431DRAFT_155448	A0A2T3ZU93_TRIHA	Enoyl reductase (ER) domain-containing protein	339	139.033	-1.07858	0.318983	4.85147e-05	0.000433393
M431DRAFT_155645	A0A2T3ZUI0_TRIHA	Serine aminopeptidase S33 domain-containing protein	274	904.128	-0.611248	0.0989093	1.14041e-10	5.01076e-09
M431DRAFT_155649	A0A2T3ZUH6_TRIHA	Intradiol ring-cleavage dioxygenases domain-containing protein	291	248.26	-0.419006	0.139105	0.000802844	0.00457504
M431DRAFT_15565	A0A2T4AIZ9_TRIHA	Zn(2)-C6 fungal-type domain-containing protein	768	87.048	-0.433676	0.156678	0.00162307	0.00817282
M431DRAFT_155668	A0A2T3ZUS3_TRIHA	Glycoside hydrolase family 71 protein	605	565.188	0.865241	0.206242	2.74475e-06	3.64054e-05
M431DRAFT_155725	A0A2T3ZUL1_TRIHA	Peptidase A1 domain-containing protein	355	3566.2	-0.488353	0.104734	7.77291e-07	1.20348e-05
M431DRAFT_156095	A0A2T3ZTL9_TRIHA	Major facilitator superfamily (MFS) profile domain-containing protein	526	335.891	0.439775	0.0817823	2.43603e-08	5.69242e-07
M431DRAFT_156231	A0A2T3ZTA1_TRIHA	Uncharacterized protein	316	28926.7	0.290177	0.0628098	1.9977e-06	2.74563e-05
M431DRAFT_156425	A0A2T3ZT28_TRIHA	Inhibitor I9 domain-containing protein	96	3683.53	-0.320842	0.110645	0.0017113	0.00855652
M431DRAFT_156478	A0A2T3ZT61_TRIHA	Major facilitator superfamily (MFS) profile domain-containing protein	575	854.069	0.453622	0.113427	1.97848e-05	0.000199602
M431DRAFT_15669	A0A2T4AJB2_TRIHA	Glycoside hydrolase family 16 protein	304	1730.26	-0.859798	0.159486	4.67323e-09	1.33287e-07
M431DRAFT_157301	A0A2T3ZRU8_TRIHA	Zn(2)-C6 fungal-type domain-containing protein	488	91.0925	-0.490813	0.162682	0.000595235	0.0035614
M431DRAFT_157403	A0A2T3ZRF0_TRIHA	Zn(2)-C6 fungal-type domain-containing protein	523	251.527	-0.73045	0.146148	7.76291e-08	1.58888e-06
M431DRAFT_15744	A0A2T4AE12_TRIHA	Zinc/iron permease	446	1144.47	-0.304444	0.0949764	0.00068037	0.00398488
M431DRAFT_15785	A0A2T4AEC0_TRIHA	Peptidase metallopeptidase domain-containing protein	416	1420.16	-0.555095	0.0945175	9.0652e-10	3.20379e-08
M431DRAFT_16024	A0A2T4AF18_TRIHA	Glutamate decarboxylase	511	789.655	0.359084	0.0927401	4.61236e-05	0.00041493
M431DRAFT_1604	A0A2T4APS6_TRIHA	guanylate kinase (EC 2.7.4.8)	194	585.975	0.291044	0.0924728	0.00088528	0.00494332
M431DRAFT_16202	A0A2T4AFY3_TRIHA	Cytochrome P450 monooxygenase	567	83.6774	-1.02999	0.361641	0.000296803	0.00202252
M431DRAFT_16405	A0A2T4ABE3_TRIHA	Beta-mannosidase A (EC 3.2.1.25) (Mannanase A)	956	2935.09	-1.01111	0.135375	6.66476e-15	6.83288e-13
M431DRAFT_16494	A0A2T4AC53_TRIHA	Alginate lyase domain-containing protein	391	79.4249	-0.919603	0.259783	3.49578e-05	0.000326115
M431DRAFT_16992	A0A2T4ADL7_TRIHA	SAC domain-containing protein	710	1738.85	-0.596261	0.104834	2.31119e-09	7.24553e-08
M431DRAFT_1704	A0A2T4APP9_TRIHA	ELMO domain-containing protein	707	312.556	0.351565	0.123049	0.00176802	0.00878989
M431DRAFT_171763	A0A2T4ASR1_TRIHA	CENP-V/GFA domain-containing protein	171	19.7717	-0.940339	0.359957	0.000666233	0.00391619
M431DRAFT_17178	A0A2T4A9T9_TRIHA	Alpha/beta hydrolase fold-3 domain-containing protein	355	2785.03	-1.43332	0.325024	5.93118e-07	9.49322e-06
M431DRAFT_1721	A0A2T4APR1_TRIHA	MARVEL domain-containing protein	522	5783.58	-0.541229	0.162418	0.000168378	0.00124424
M431DRAFT_172898	A0A2T4AT44_TRIHA	Uncharacterized protein	102	9.33206	-1.86371	0.70263	0.00038134	0.00247133
M431DRAFT_174069	A0A2T4ATB3_TRIHA	Fatty acid hydroxylase domain-containing protein	132	473.864	-0.609881	0.13383	8.95781e-07	1.36737e-05
M431DRAFT_174774	A0A2T4AT37_TRIHA	Endoplasmic reticulum junction formation protein lunapark	380	465.99	0.513086	0.13075	2.05919e-05	0.0002061
M431DRAFT_175075	A0A2T4AT48_TRIHA	Uncharacterized protein	130	19.2946	-0.962684	0.424156	0.00155857	0.00791288
M431DRAFT_17527	A0A2T4AAZ0_TRIHA	Eburicol 14-alpha-demethylase	526	1618.54	0.346228	0.0942214	0.000105238	0.000829943
M431DRAFT_17579	A0A2T4AAX5_TRIHA	Proliferating cell nuclear antigen	259	4219.75	-0.503771	0.0766103	1.19146e-11	6.71226e-10
M431DRAFT_175900	A0A2T4AT71_TRIHA	Uncharacterized protein	152	85.3665	-0.862027	0.217661	7.14433e-06	8.4602e-05
M431DRAFT_1760	A0A2T4APV9_TRIHA	SSCRP protein	119	330.863	-1.31054	0.288683	3.61564e-07	6.12291e-06
M431DRAFT_17805	A0A2T4A7V2_TRIHA	Protein NO VEIN C-terminal domain-containing protein	1699	246.269	-0.642792	0.166895	1.78266e-05	0.000183424
M431DRAFT_17842	A0A2T4A7Y7_TRIHA	FAD-binding PCMH-type domain-containing protein	574	1101.9	1.00482	0.158359	2.29364e-11	1.19732e-09
M431DRAFT_179135	A0A2T4ATI4_TRIHA	Major facilitator superfamily (MFS) profile domain-containing protein	478	149.733	0.562509	0.137706	8.99005e-06	0.000103236
M431DRAFT_17916	A0A2T4A8E5_TRIHA	Major facilitator superfamily (MFS) profile domain-containing protein	518	192.645	0.791595	0.302129	0.000814762	0.00462675
M431DRAFT_179291	A0A2T4ATL5_TRIHA	Uncharacterized protein	67	418.909	-0.606579	0.174255	8.20887e-05	0.000667264
M431DRAFT_17937	A0A2T4A8D8_TRIHA	DUF647 domain-containing protein	483	165.995	0.46027	0.166949	0.00150488	0.00768651
M431DRAFT_18114	A0A2T4A652_TRIHA	FCP1 homology domain-containing protein	370	120.351	0.46092	0.164414	0.00137843	0.00714524
M431DRAFT_181438	A0A2T4ATR2_TRIHA	Uncharacterized protein	107	94.2358	-0.942892	0.195599	1.28445e-07	2.46078e-06
M431DRAFT_181629	A0A2T4ATR0_TRIHA	Actin-related protein 2/3 complex subunit 4	221	4479.34	-0.319201	0.0671504	1.14243e-06	1.69282e-05
M431DRAFT_18223	A0A2T4A6Q1_TRIHA	Uncharacterized protein	517	918.239	-0.89042	0.152855	5.68378e-10	2.10005e-08
M431DRAFT_1823	A0A2T4AQ35_TRIHA	Biotrophy-associated secreted protein 2	287	209.381	0.917825	0.219963	2.76622e-06	3.66468e-05
M431DRAFT_182890	A0A2T4ATU8_TRIHA	Uncharacterized protein	198	252.787	-0.802298	0.152226	1.5967e-08	3.91605e-07
M431DRAFT_18299	A0A2T4A6U9_TRIHA	AB hydrolase-1 domain-containing protein	421	473.361	-0.366936	0.108194	0.000275799	0.00190449
M431DRAFT_183175	A0A2T4ATU9_TRIHA	L-ornithine N(5)-oxygenase	567	283.289	-2.98976	0.514022	2.85899e-10	1.13363e-08
M431DRAFT_18337	A0A2T4A712_TRIHA	Fumarylacetoacetase-like C-terminal domain-containing protein	285	53.3796	-0.930152	0.24751	1.50342e-05	0.00015754
M431DRAFT_183965	A0A2T4AU41_TRIHA	Ig-like domain-containing protein	378	950.197	-0.54223	0.140361	2.37358e-05	0.000231778
M431DRAFT_1862	A0A2T4AQ66_TRIHA	Uncharacterized protein	384	675.512	0.581982	0.120471	2.52773e-07	4.45288e-06
M431DRAFT_189353	A0A2T4AU34_TRIHA	Glycoside hydrolase family 128 protein	292	131.081	1.27754	0.424223	0.000137629	0.00104206
M431DRAFT_1900	A0A2T4AQC8_TRIHA	Uncharacterized protein	220	328.589	-0.749064	0.200504	2.19571e-05	0.000217469
M431DRAFT_19074	A0A2T4A4A0_TRIHA	Scytalone dehydratase	161	43500.1	-0.429292	0.13605	0.000477145	0.00296069
M431DRAFT_19155	A0A2T4A1T1_TRIHA	Transcription elongation factor 1 homolog	119	1576.06	-0.405154	0.0891623	1.94452e-06	2.68552e-05
M431DRAFT_191987	A0A2T4AUJ3_TRIHA	TRASH domain-containing protein	152	16896.9	0.292666	0.0608945	8.53187e-07	1.30922e-05
M431DRAFT_193135	A0A2T4AUD6_TRIHA	PD-(D/E)XK nuclease-like domain-containing protein	324	2166.38	-1.00032	0.242951	3.40092e-06	4.38803e-05
M431DRAFT_193473	A0A2T4AUM9_TRIHA	Reticulon-like protein	268	3485.86	-0.351135	0.102134	0.000262206	0.00182613
M431DRAFT_193831	A0A2T4AUH0_TRIHA	Ig-like domain-containing protein	61	56.2579	-0.706567	0.277469	0.00116339	0.00620111
M431DRAFT_19423	A0A2T4A302_TRIHA	Uncharacterized protein	104	32.317	-3.74848	0.516062	3.2735e-14	2.95654e-12
M431DRAFT_195397	A0A2T4AUJ9_TRIHA	UBC core domain-containing protein	341	805.844	-0.226845	0.0761354	0.00191134	0.00940382
M431DRAFT_19612	A0A2T4A152_TRIHA	Uncharacterized protein	1610	134.309	0.826894	0.221415	1.99134e-05	0.000200396
M431DRAFT_19619	A0A2T4A155_TRIHA	Uncharacterized protein	1150	458.86	0.422407	0.152046	0.00164187	0.00825652
M431DRAFT_19690	A0A2T4A1Q4_TRIHA	NAD-dependent epimerase/dehydratase domain-containing protein	441	20.9984	-1.11406	0.354237	0.000113451	0.000884905
M431DRAFT_196939	A0A2T4AUT9_TRIHA	Prp 4 CRoW domain-containing protein	283	2024.9	0.446613	0.0815827	1.36525e-08	3.42254e-07
M431DRAFT_19737	A0A2T4A1R3_TRIHA	Fe2OG dioxygenase domain-containing protein	368	58.177	1.46266	0.615969	0.000710504	0.00412738
M431DRAFT_198351	A0A2T4AUY6_TRIHA	Golgi apparatus membrane protein TVP15	130	2933.7	-0.327078	0.0561999	2.58047e-09	7.89401e-08
M431DRAFT_199117	A0A2T4AUY4_TRIHA	Nuclear segregation protein Bfr1	445	2615.84	0.257759	0.0813902	0.00093944	0.00520995
M431DRAFT_19926	A0A2T4A0F2_TRIHA	Protein ZIP4 homolog	952	8.1321	-5.0829	1.43321	3.70462e-06	4.71573e-05
M431DRAFT_1995	A0A2T4AR06_TRIHA	Cystathionine beta-lyase	405	1952.25	0.499191	0.109872	1.39479e-06	2.02717e-05
M431DRAFT_1996	A0A2T4AQP3_TRIHA	Uncharacterized protein	228	1228.21	-0.643655	0.150061	2.79988e-06	3.69208e-05
M431DRAFT_19989	A0A2T4A0N7_TRIHA	Uncharacterized protein	718	135.965	1.06202	0.351756	0.000174536	0.00127813
M431DRAFT_200488	A0A2T4AV74_TRIHA	Zn(2)-C6 fungal-type domain-containing protein	565	382.984	0.558586	0.150242	4.39984e-05	0.000398331
M431DRAFT_20168	A0A2T3ZZJ6_TRIHA	Molybdopterin synthase catalytic subunit (EC 2.8.1.12) (Common component for nitrate reductase and xanthine dehydrogenase protein H) (Molybdenum cofactor synthesis protein 2 large subunit) (Molybdenum cofactor synthesis protein 2B) (MOCS2B)	166	387.073	-0.369638	0.128471	0.00151082	0.00770993
M431DRAFT_202755	A0A2T4AVF3_TRIHA	Uncharacterized protein	170	33.9678	-0.830651	0.296482	0.000444372	0.00279595
M431DRAFT_202838	A0A2T4AVF4_TRIHA	UDENN domain-containing protein	697	1556.86	-0.307436	0.106724	0.00192563	0.00945778
M431DRAFT_202991	A0A2T4AVJ7_TRIHA	HORMA domain-containing protein	173	160.83	-0.806152	0.237209	6.80607e-05	0.000569508
M431DRAFT_203681	A0A2T4AVL4_TRIHA	Uncharacterized protein	68	704.339	-1.68797	0.2847	1.69035e-10	6.96963e-09
M431DRAFT_20372	A0A2T3ZYK7_TRIHA	Alcohol acetyltransferase FCK4	507	39.5837	1.46053	0.396902	1.36349e-05	0.000145699
M431DRAFT_20401	A0A2T3ZYQ3_TRIHA	Zn(2)-C6 fungal-type domain-containing protein	719	1146.48	-0.325609	0.0792079	2.07907e-05	0.000207542
M431DRAFT_204782	A0A2T4AVZ7_TRIHA	Uncharacterized protein	153	66.4266	0.560727	0.201922	0.000976819	0.00537794
M431DRAFT_205333	A0A2T4AVU3_TRIHA	Tuberous sclerosis 1	961	1143.1	0.272868	0.0766888	0.000213209	0.00152407
M431DRAFT_205376	A0A2T4AVT7_TRIHA	Uncharacterized protein	110	65.0103	-1.16521	0.298592	6.63012e-06	7.90889e-05
M431DRAFT_205751	A0A2T4AVV6_TRIHA	Uncharacterized protein	221	330.496	0.879278	0.148376	3.34563e-10	1.30836e-08
M431DRAFT_20584	A0A2T3ZX83_TRIHA	N-acetyltransferase domain-containing protein	220	161.055	1.09924	0.116457	3.37575e-22	9.85026e-20
M431DRAFT_206	A0A2T4ASR9_TRIHA	1-aminocyclopropane-1-carboxylate synthase (EC 4.4.1.14)	422	41.3679	-1.03775	0.295386	3.33087e-05	0.000312343
M431DRAFT_206417	A0A2T4AVZ3_TRIHA	Major facilitator superfamily (MFS) profile domain-containing protein	107	60.1497	-0.528917	0.197438	0.0014249	0.00735058
M431DRAFT_20650	A0A2T3ZXH7_TRIHA	Uncharacterized protein	521	595.752	-0.912831	0.187868	1.09156e-07	2.14912e-06
M431DRAFT_2073	A0A2T4AQY7_TRIHA	FAD-binding PCMH-type domain-containing protein	984	1907.37	0.325117	0.0508125	7.75781e-11	3.55983e-09
M431DRAFT_207355	A0A2T4AW19_TRIHA	Uncharacterized protein	132	116.332	-0.855841	0.232051	2.13407e-05	0.000212473
M431DRAFT_20833	A0A2T3ZWD3_TRIHA	AAA+ ATPase domain-containing protein	1303	1055.11	0.523398	0.102106	7.00152e-08	1.44605e-06
M431DRAFT_208652	A0A2T4AW62_TRIHA	BAR domain-containing protein	319	4866.12	-0.243706	0.0802119	0.00152506	0.00777215
M431DRAFT_209024	A0A2T4A4P9_TRIHA	Uncharacterized protein	69	41.4145	-0.743984	0.300047	0.00134369	0.00699184
M431DRAFT_2093	A0A2T4AQZ2_TRIHA	Glutathione synthetase (GSH-S) (EC 6.3.2.3)	516	1328.12	0.324563	0.0588234	1.70061e-08	4.13524e-07
M431DRAFT_20932	A0A2T3ZVZ9_TRIHA	Major facilitator superfamily (MFS) profile domain-containing protein	544	870.042	-0.484012	0.163232	0.000715153	0.00414381
M431DRAFT_210061	A0A2T4A4V7_TRIHA	Peptidase A1 domain-containing protein	372	378.729	-0.80895	0.134513	2.11334e-10	8.58923e-09
M431DRAFT_21011	A0A2T3ZVI0_TRIHA	FAD-binding PCMH-type domain-containing protein	468	81.4725	-0.613105	0.21713	0.000714653	0.00414381
M431DRAFT_21022	A0A2T3ZVN1_TRIHA	Heterokaryon incompatibility domain-containing protein	851	713.373	0.478607	0.0872447	1.13207e-08	2.92794e-07
M431DRAFT_210385	A0A2T4A537_TRIHA	Hydrophobin	117	14.5291	-1.28503	0.456032	0.000277194	0.0019118
M431DRAFT_2111	A0A2T4AR13_TRIHA	L-type lectin-like domain-containing protein	312	3355.8	0.280329	0.0740623	8.7992e-05	0.000706718
M431DRAFT_21360	A0A2T3ZU21_TRIHA	AB hydrolase-1 domain-containing protein	340	55.4171	-1.43231	0.297095	9.01134e-08	1.82927e-06
M431DRAFT_21376	A0A2T3ZU42_TRIHA	Alpha-glucuronidase (EC 3.2.1.139)	851	935.584	0.918499	0.231959	6.89052e-06	8.20232e-05
M431DRAFT_213772	A0A2T4A5B8_TRIHA	Uncharacterized protein	162	52.1596	1.00802	0.224744	6.56304e-07	1.03733e-05
M431DRAFT_21475	A0A2T3ZTH4_TRIHA	Ras-GAP domain-containing protein	2540	2360.03	-0.323193	0.0940061	0.000278228	0.00191777
M431DRAFT_215393	A0A2T4A5Q3_TRIHA	Galactose-1-phosphate uridylyltransferase (EC 2.7.7.12)	382	872.766	-0.309445	0.105248	0.00160219	0.00807905
M431DRAFT_215505	A0A2T4A5R4_TRIHA	Uncharacterized protein	191	39.9813	-1.1352	0.35467	8.62643e-05	0.000695246
M431DRAFT_216459	A0A2T4A5L7_TRIHA	ABC transporter domain-containing protein	1618	118.322	0.956741	0.190853	4.82022e-08	1.0389e-06
M431DRAFT_217221	A0A2T4A626_TRIHA	TLC domain-containing protein	467	2720.29	0.576486	0.0680661	5.37061e-18	9.12203e-16
M431DRAFT_217916	A0A2T4A5V1_TRIHA	Uncharacterized protein	75	72.9171	-0.838178	0.243767	5.79849e-05	0.000499144
M431DRAFT_217925	A0A2T4A5W7_TRIHA	Uncharacterized protein	236	50.703	-0.878632	0.245163	3.26478e-05	0.000306798
M431DRAFT_217951	A0A2T4A5X1_TRIHA	Transmembrane protein	127	190.154	-0.463593	0.156246	0.000769606	0.00441215
M431DRAFT_220181	A0A2T4A3A5_TRIHA	Uncharacterized protein	139	3130.78	-0.309999	0.080554	5.43316e-05	0.00047488
M431DRAFT_223929	A0A2T4A3H6_TRIHA	Actin-like ATPase domain-containing protein	548	155.28	-0.462366	0.125071	5.9775e-05	0.000513001
M431DRAFT_224842	A0A2T4A3N1_TRIHA	Copper-fist domain-containing protein	147	10.9352	1.17462	0.489755	0.000961909	0.00531385
M431DRAFT_225085	A0A2T4A3P6_TRIHA	AMP-dependent synthetase/ligase domain-containing protein	551	1198.82	-1.53898	0.281022	2.54361e-09	7.80224e-08
M431DRAFT_225269	A0A2T4A3Q8_TRIHA	Uncharacterized protein	158	49.4659	0.627267	0.247639	0.00157855	0.00798751
M431DRAFT_2255	A0A2T4ARM4_TRIHA	2-methylisocitrate lyase, mitochondrial	546	4233.27	-2.86312	0.55126	8.83958e-09	2.36693e-07
M431DRAFT_226962	A0A2T4A3Y2_TRIHA	Cysteine-rich transmembrane CYSTM domain-containing protein	75	11614.1	-0.685467	0.119045	1.32047e-09	4.40674e-08
M431DRAFT_2275	A0A2T4ARP8_TRIHA	Rho termination factor N-terminal domain-containing protein	358	699.918	0.389051	0.0967201	2.14115e-05	0.000212992
M431DRAFT_228798				1876.84	-0.461288	0.138115	0.000217976	0.0015523
M431DRAFT_229992	A0A2T4A4D5_TRIHA	Transmembrane protein	199	98.7857	-0.688088	0.2096	0.000133091	0.00101174
M431DRAFT_230169	A0A2T4A4D3_TRIHA	EamA domain-containing protein	476	299.083	0.50937	0.152366	0.000189918	0.0013766
M431DRAFT_230906	A0A2T4A1S5_TRIHA	Cation-transporting ATPase (EC 7.2.2.-)	1308	1486.88	-0.25128	0.0554204	3.7555e-06	4.7645e-05
M431DRAFT_231660	A0A2T4A1W3_TRIHA	Secreted protein	117	611.121	-0.46819	0.120168	2.60964e-05	0.000251889
M431DRAFT_234132	A0A2T4A1Y6_TRIHA	Ubiquitin-like domain-containing protein	734	1314.57	0.279023	0.0802836	0.000289848	0.00198126
M431DRAFT_234233	A0A2T4A1Y8_TRIHA	Uncharacterized protein	100	8.47028	-1.46873	0.724686	0.00187214	0.00923092
M431DRAFT_234914	A0A2T4A217_TRIHA	Endonuclease/exonuclease/phosphatase domain-containing protein	364	1393.43	-0.834436	0.13093	2.0744e-11	1.0929e-09
M431DRAFT_235107	A0A2T4A242_TRIHA	Protein SSH4 (Protein ssh4)	509	1301.5	-0.259822	0.0878306	0.00184995	0.00913733
M431DRAFT_235354	A0A2T4A252_TRIHA	Clr5 domain-containing protein	875	916.112	0.390732	0.0988267	2.91624e-05	0.00027725
M431DRAFT_235538	A0A2T4A245_TRIHA	Uncharacterized protein	267	1748.33	-1.89947	0.274803	2.50272e-13	1.92439e-11
M431DRAFT_237444	A0A2T4A2B6_TRIHA	Uncharacterized protein	159	70.3011	-0.794457	0.204097	1.0422e-05	0.000116506
M431DRAFT_237944	A0A2T4A2E9_TRIHA	Uncharacterized protein	245	8.24964	-2.24241	0.602339	1.41837e-05	0.000150289
M431DRAFT_238118	A0A2T4A2H3_TRIHA	E2 ubiquitin-conjugating enzyme (EC 2.3.2.23) (Ubiquitin carrier protein UBC2) (Ubiquitin-protein ligase UBC2)	233	1799.98	-0.395321	0.112268	0.000149404	0.00111563
M431DRAFT_238537	A0A2T4A2J5_TRIHA	Ketoreductase (KR) domain-containing protein	275	24100.2	-0.972553	0.440903	0.00156475	0.00793083
M431DRAFT_238777	A0A2T4A2H6_TRIHA	Glycosyltransferase family 32 protein	352	868.471	1.46302	0.151414	3.11455e-23	1.07405e-20
M431DRAFT_238980	A0A2T4A2J1_TRIHA	Uncharacterized protein	103	49.9536	-2.45359	0.280845	1.57521e-19	3.25925e-17
M431DRAFT_240842	A0A2T4A2U2_TRIHA	BAR domain-containing protein	261	2401.86	-0.509857	0.0923616	8.18263e-09	2.20138e-07
M431DRAFT_243642	A0A2T4A0T3_TRIHA	DUF3533 domain-containing protein	521	66.0321	-0.874746	0.274031	0.000123547	0.000949332
M431DRAFT_243948	A0A2T4A0Y2_TRIHA	Transposase Tc1-like domain-containing protein	167	57.1882	-0.672712	0.246204	0.000748118	0.00431068
M431DRAFT_2456	A0A2T4AJU2_TRIHA	Amine oxidase domain-containing protein	523	853.932	-0.484628	0.147324	0.000247549	0.00172935
M431DRAFT_246502	A0A2T4A1A1_TRIHA	Covalently-linked cell wall protein	443	4062.94	-1.78153	0.274864	5.02433e-12	3.02523e-10
M431DRAFT_246877	A0A2T4A1D6_TRIHA	Uncharacterized protein	251	70.3435	-0.991621	0.293226	5.40171e-05	0.000472494
M431DRAFT_247230	A0A2T4A1R4_TRIHA	Uncharacterized protein	98	24.277	-1.45374	0.374462	6.34347e-06	7.62288e-05
M431DRAFT_2473	A0A2T4AJW1_TRIHA	C3H1-type domain-containing protein	377	630.47	0.277374	0.0694216	3.69111e-05	0.000341502
M431DRAFT_2479	A0A2T4AJT1_TRIHA	C2H2-type domain-containing protein	966	254.995	0.654036	0.165005	1.14787e-05	0.000125604
M431DRAFT_2494	A0A2T4AJU8_TRIHA	Stress-associated endoplasmic reticulum protein	63	5895.1	-0.597953	0.0929508	1.98598e-11	1.06606e-09
M431DRAFT_249953	A0A2T4A012_TRIHA	Uncharacterized protein	89	204.693	-1.0445	0.138519	4.16892e-15	4.43386e-13
M431DRAFT_250074	A0A2T3ZZV6_TRIHA	Transmembrane protein	130	124.832	-0.471861	0.154805	0.000563075	0.00340297
M431DRAFT_251859	A0A2T3ZZY9_TRIHA	Ovule protein	64	208.93	-0.939928	0.146044	1.21392e-11	6.77177e-10
M431DRAFT_253038	A0A2T4A042_TRIHA	Extracellular membrane protein CFEM domain-containing protein	514	33.5358	0.633483	0.252169	0.00164792	0.00827595
M431DRAFT_2538	A0A2T4AJZ9_TRIHA	Fe2OG dioxygenase domain-containing protein	341	382.833	-0.517939	0.180019	0.000833774	0.00470186
M431DRAFT_253944	A0A2T4A081_TRIHA	Uncharacterized protein	84	177.115	-1.09068	0.225248	9.57873e-08	1.91575e-06
M431DRAFT_255153	A0A2T4A0A8_TRIHA	WW domain-containing protein	183	3935.91	-0.477845	0.166028	0.000946364	0.00524069
M431DRAFT_255776	A0A2T4A0E4_TRIHA	DUF2293 domain-containing protein	832	928.258	-1.05775	0.251885	2.16749e-06	2.95396e-05
M431DRAFT_256173	A0A2T4A0F5_TRIHA	Zn(2)-C6 fungal-type domain-containing protein	449	739.07	-0.612827	0.0973747	5.63104e-11	2.69249e-09
M431DRAFT_256624	A0A2T4A0K2_TRIHA	Uncharacterized protein	162	120.263	-1.07413	0.160709	1.95768e-12	1.27305e-10
M431DRAFT_2582	A0A2T4AK65_TRIHA	Cation efflux protein cytoplasmic domain-containing protein	580	339.059	-0.643345	0.166216	1.76119e-05	0.000181543
M431DRAFT_259757	A0A2T3ZZ21_TRIHA	Uncharacterized protein	76	108.685	-0.541851	0.157856	0.00012088	0.000931985
M431DRAFT_2598	A0A2T4AK83_TRIHA	Ribosome production factor 2 homolog (Ribosome biogenesis protein RPF2 homolog)	317	522.363	0.292419	0.0937808	0.000980835	0.00539483
M431DRAFT_259852	A0A2T3ZZ86_TRIHA	Putative adhesin domain-containing protein	795	864.102	0.451156	0.101428	2.60004e-06	3.48099e-05
M431DRAFT_260874	A0A2T3ZZ72_TRIHA	Uncharacterized protein	500	514.352	0.500395	0.135609	5.1575e-05	0.000454936
M431DRAFT_261700	A0A2T3ZZE7_TRIHA	Uncharacterized protein	156	66.3922	0.593894	0.210872	0.00080759	0.00459289
M431DRAFT_2620	A0A2T4AKB1_TRIHA	WIBG Mago-binding domain-containing protein	206	305.641	0.433314	0.122534	0.000125578	0.000964292
M431DRAFT_263888	A0A2T3ZZL2_TRIHA	V-SNARE coiled-coil homology domain-containing protein	110	4940.19	-0.431103	0.0684321	8.90335e-11	4.02064e-09
M431DRAFT_264324	A0A2T3ZZM0_TRIHA	Uncharacterized protein	308	95.5694	-1.85292	0.453174	2.02812e-06	2.78072e-05
M431DRAFT_264888	A0A2T3ZZQ0_TRIHA	Uncharacterized protein	120	541.89	0.703991	0.141418	9.41243e-08	1.89581e-06
M431DRAFT_265322	A0A2T3ZY02_TRIHA	Nuclease S1	321	1888.6	-0.299936	0.075191	3.49722e-05	0.000326115
M431DRAFT_265351	A0A2T3ZY03_TRIHA	Uncharacterized protein	120	25.2015	-1.23489	0.321648	9.06301e-06	0.000103969
M431DRAFT_265497	A0A2T3ZY94_TRIHA	Uncharacterized protein	81	3.25411	-3.08368	1.56196	0.00113762	0.00608941
M431DRAFT_266019	A0A2T3ZY47_TRIHA	LisH domain-containing protein	792	1239.2	0.30726	0.101207	0.00120624	0.00640255
M431DRAFT_267077	A0A2T3ZYD1_TRIHA	Bacteriocin-protection protein	266	111.513	-0.689087	0.195028	5.46128e-05	0.00047624
M431DRAFT_267637	A0A2T3ZYF4_TRIHA	Maltose/galactoside acetyltransferase domain-containing protein	217	153.07	0.438075	0.134894	0.000343582	0.00227323
M431DRAFT_2685	A0A2T4AKK1_TRIHA	RING-type domain-containing protein	733	182.186	0.418432	0.11822	0.00013278	0.00101005
M431DRAFT_269309	A0A2T3ZYV4_TRIHA	Uncharacterized protein	133	144.809	-0.665177	0.145358	7.0327e-07	1.09934e-05
M431DRAFT_270066	A0A2T3ZXL4_TRIHA	ADP-ribose 1''-phosphate phosphatase	244	457.95	-0.305248	0.0906959	0.000385997	0.00249016
M431DRAFT_271653	A0A2T3ZXU6_TRIHA	Uncharacterized protein	487	466.368	-0.582136	0.148275	1.5679e-05	0.000163995
M431DRAFT_271780	A0A2T3ZXV6_TRIHA	Secreted protein	89	121.042	-1.02638	0.181691	1.41944e-09	4.70939e-08
M431DRAFT_273296	A0A2T3ZX41_TRIHA	Myb-like domain-containing protein	290	398.04	-0.844238	0.246337	5.70388e-05	0.000492864
M431DRAFT_273717	A0A2T3ZX85_TRIHA	Glycoside hydrolase family 95 protein	794	305.72	0.750148	0.170105	1.31088e-06	1.9224e-05
M431DRAFT_2738	A0A2T4AKQ4_TRIHA	Glycoside hydrolase family 16 protein	715	24805.7	-0.657059	0.234115	0.000795439	0.00454651
M431DRAFT_275	A0A2T4ASY3_TRIHA	Uncharacterized protein	210	15.0589	-1.01424	0.433265	0.00124622	0.00658711
M431DRAFT_276074	A0A2T3ZWX4_TRIHA	Uncharacterized protein	186	128.389	-0.553187	0.189762	0.000656054	0.00386034
M431DRAFT_276467	A0A2T3ZWQ9_TRIHA	Uncharacterized protein	126	55.0966	-0.603002	0.221904	0.000948304	0.00524888
M431DRAFT_276709	A0A2T3ZWS6_TRIHA	Uncharacterized protein	78	15.0009	-1.26059	0.460047	0.000351032	0.00231177
M431DRAFT_277040	A0A2T3ZWU7_TRIHA	Transmembrane protein	192	618.719	-0.583337	0.10294	2.82346e-09	8.50024e-08
M431DRAFT_277412	A0A2T3ZWW5_TRIHA	Secreted protein	149	175.982	-0.51356	0.149538	0.000130435	0.000996207
M431DRAFT_2776	A0A2T4AKX5_TRIHA	Uncharacterized protein	222	20.2691	-1.21596	0.527015	0.000994992	0.0054595
M431DRAFT_2786	A0A2T4AKY3_TRIHA	Iron reductase domain protein	478	418.177	0.67633	0.124813	9.79193e-09	2.58543e-07
M431DRAFT_280387	A0A2T4AN99_TRIHA	REJ domain-containing protein	73	170.051	-1.90722	0.34083	1.18297e-09	4.03059e-08
M431DRAFT_281846	A0A2T4ANH5_TRIHA	C2H2-type domain-containing protein	267	571.136	-1.17256	0.215166	3.78091e-09	1.10325e-07
M431DRAFT_2824	A0A2T4AL02_TRIHA	Large ribosomal subunit protein bL27m	272	1393.8	0.254841	0.0753178	0.000447454	0.00280707
M431DRAFT_282587	A0A2T4ANL2_TRIHA	3-hydroxyanthranilate 3,4-dioxygenase (EC 1.13.11.6) (3-hydroxyanthranilate oxygenase) (3-HAO) (3-hydroxyanthranilic acid dioxygenase) (HAD) (Biosynthesis of nicotinic acid protein 1)	187	954.85	-0.478415	0.133519	8.56877e-05	0.000692166
M431DRAFT_284448	A0A2T4ANQ4_TRIHA	Homeobox domain-containing protein	503	186.659	0.625649	0.120479	3.63566e-08	8.14445e-07
M431DRAFT_286011	A0A2T4AP43_TRIHA	S-formylglutathione hydrolase (EC 3.1.2.12)	286	1674.11	-0.546558	0.135383	1.10826e-05	0.000122658
M431DRAFT_287239	A0A2T4AP11_TRIHA	GPI anchored serine-rich protein	234	26234.9	0.371298	0.0763306	4.76618e-07	7.80419e-06
M431DRAFT_289436	A0A2T4APB2_TRIHA	Biogenesis of lysosome-related organelles complex 1 subunit KXD1 (KxDL homolog)	181	608.514	-0.62766	0.148047	3.53433e-06	4.52426e-05
M431DRAFT_289539	A0A2T4AP93_TRIHA	Phosphatidate cytidylyltransferase	390	1957.83	-0.516622	0.120939	4.39116e-06	5.47332e-05
M431DRAFT_290929	A0A2T4APC1_TRIHA	Uncharacterized protein	189	340.683	0.627502	0.131327	3.01387e-07	5.22037e-06
M431DRAFT_2935	A0A2T4ALI5_TRIHA	Rab-GAP TBC domain-containing protein	800	1282.23	-0.490476	0.0558313	5.30958e-19	1.02412e-16
M431DRAFT_293566	A0A2T4APN5_TRIHA	DUF202 domain-containing protein	282	469.271	-0.545479	0.120826	1.28864e-06	1.89222e-05
M431DRAFT_294827	A0A2T4APU2_TRIHA	Glycoside hydrolase family 55 protein	777	575.137	1.06016	0.250836	1.88757e-06	2.62598e-05
M431DRAFT_295	A0A2T4AT95_TRIHA	Uncharacterized protein	133	13.8821	-2.16987	0.62469	2.65609e-05	0.000255322
M431DRAFT_295164	A0A2T4APV6_TRIHA	EXPERA domain-containing protein	231	1566.2	0.275734	0.0721542	7.81616e-05	0.000638077
M431DRAFT_2987	A0A2T4ALL0_TRIHA	J domain-containing protein	371	1646.05	-0.937583	0.302015	0.000143645	0.00107971
M431DRAFT_299	A0A2T4AT09_TRIHA	Transcription factor domain-containing protein	544	511.882	0.516793	0.195787	0.00166129	0.00832861
M431DRAFT_3010	A0A2T4ALN7_TRIHA	Peptidase A1 domain-containing protein	730	1863.96	0.483932	0.159477	0.000585171	0.00351597
M431DRAFT_3012	A0A2T4ALL2_TRIHA	Zn(2)-C6 fungal-type domain-containing protein	817	1670.29	0.569675	0.0993833	2.11071e-09	6.72825e-08
M431DRAFT_3029	A0A2T4ALP9_TRIHA	SPX domain-containing protein	1000	731.194	-0.791905	0.143074	3.69857e-09	1.08479e-07
M431DRAFT_303943	A0A2T4AQV2_TRIHA	Amidohydrolase-related domain-containing protein	378	2189.82	0.392516	0.0835106	9.95785e-07	1.4891e-05
M431DRAFT_304539	A0A2T4AQY8_TRIHA	Uncharacterized protein	99	1990.33	-0.673441	0.109863	1.35565e-10	5.82163e-09
M431DRAFT_304879	A0A2T4AR01_TRIHA	CENP-V/GFA domain-containing protein	233	414.72	-1.92758	0.466331	1.63888e-06	2.33422e-05
M431DRAFT_3052	A0A2T4ALS2_TRIHA	Zn(2)-C6 fungal-type domain-containing protein	426	152.16	0.519433	0.121325	4.45476e-06	5.53441e-05
M431DRAFT_3057	A0A2T4AMA3_TRIHA	Sugar phosphate transporter domain-containing protein	392	1430.74	0.214844	0.0692153	0.00137238	0.00712488
M431DRAFT_3062	A0A2T4ALS9_TRIHA	Uncharacterized protein	337	26.566	2.20429	0.739203	0.00011128	0.000870358
M431DRAFT_3063	A0A2T4ALT3_TRIHA	Mannan endo-1,6-alpha-mannosidase (EC 3.2.1.101)	460	3225.61	-0.44212	0.137351	0.000360344	0.00235809
M431DRAFT_3067	A0A2T4ALT0_TRIHA	GATA-type domain-containing protein	1317	980.513	-1.11063	0.243822	3.81669e-07	6.41565e-06
M431DRAFT_306986	A0A2T4AR84_TRIHA	Interferon-induced 6-16	117	309.452	-0.615503	0.150234	6.95483e-06	8.27021e-05
M431DRAFT_3087	A0A2T4ALV2_TRIHA	GOLD domain-containing protein	219	1732.81	0.237296	0.0681222	0.000367411	0.00239332
M431DRAFT_309084	A0A2T4ARA1_TRIHA	Uncharacterized protein	113	119.611	-0.565135	0.141325	1.26003e-05	0.000136434
M431DRAFT_309334	A0A2T4ARQ0_TRIHA	Ribosome maturation protein SDO1/SBDS N-terminal domain-containing protein	114	4490.84	-2.22072	0.171064	7.77804e-40	8.04673e-37
M431DRAFT_309708	A0A2T4ARG2_TRIHA	Uncharacterized protein	127	958.326	-0.435682	0.0797429	1.48706e-08	3.67885e-07
M431DRAFT_310930	A0A2T4ARH0_TRIHA	Interferon-related developmental regulator N-terminal domain-containing protein	459	1483.23	-0.405351	0.0903374	2.60571e-06	3.48449e-05
M431DRAFT_311676	A0A2T4ARJ0_TRIHA	Uncharacterized protein	428	4329.58	-0.521708	0.145094	6.43177e-05	0.000547856
M431DRAFT_311822	A0A2T4ARI5_TRIHA	Uncharacterized protein	165	3233.95	-0.620913	0.137888	1.11842e-06	1.66156e-05
M431DRAFT_312954	A0A2T4ARL1_TRIHA	Major facilitator superfamily (MFS) profile domain-containing protein	190	25.3449	0.969177	0.315244	0.000171125	0.0012572
M431DRAFT_313668	A0A2T4ART1_TRIHA	C2H2-type domain-containing protein	575	184.687	-0.610191	0.134752	9.05768e-07	1.37619e-05
M431DRAFT_314565	A0A2T4ARV4_TRIHA	Uncharacterized protein	90	538.732	-1.9297	0.146561	8.18486e-41	1.03493e-37
M431DRAFT_316044	A0A2T4ARY9_TRIHA	Uncharacterized protein	68	172.001	-0.429307	0.1498	0.00121579	0.00644418
M431DRAFT_316757	A0A2T3ZW76_TRIHA	BZIP domain-containing protein	172	118.722	0.815317	0.193532	2.78398e-06	3.67964e-05
M431DRAFT_3169	A0A2T4AM67_TRIHA	Mitochondrial import protein 1	125	1167.29	-0.193164	0.05999	0.000977751	0.00538047
M431DRAFT_317468	A0A2T3ZWE8_TRIHA	Protein kinase domain-containing protein	838	74.6471	-0.777231	0.196987	8.89094e-06	0.000102408
M431DRAFT_3181	A0A2T4AM85_TRIHA	TauD/TfdA-like domain-containing protein	532	440.999	-1.26983	0.183791	3.51458e-13	2.59714e-11
M431DRAFT_319506	A0A2T3ZVU1_TRIHA	Major facilitator superfamily (MFS) profile domain-containing protein	593	7349.84	0.678659	0.154174	1.58232e-06	2.26786e-05
M431DRAFT_3196	A0A2T4AMA4_TRIHA	Mannose-6-phosphate isomerase cupin domain-containing protein	331	70.1915	1.03806	0.218327	1.58883e-07	2.96894e-06
M431DRAFT_320586	A0A2T3ZW77_TRIHA	Kinesin motor domain-containing protein	1754	1074.5	0.488664	0.0911671	2.25712e-08	5.32906e-07
M431DRAFT_320641	A0A2T3ZWD6_TRIHA	Phosphoglycerate mutase family protein	266	1655.54	0.432694	0.105979	1.40986e-05	0.000149526
M431DRAFT_3223	A0A2T4AMV1_TRIHA	Fungal STAND N-terminal Goodbye domain-containing protein	489	100.59	-0.881944	0.226814	9.26216e-06	0.000105933
M431DRAFT_322491	A0A2T3ZVP8_TRIHA	Secreted protein	113	212.102	-0.548269	0.142428	2.37481e-05	0.000231778
M431DRAFT_323346	A0A2T3ZV30_TRIHA	GST N-terminal domain-containing protein	338	161.203	-0.802326	0.146326	4.81936e-09	1.36769e-07
M431DRAFT_323473	A0A2T3ZV24_TRIHA	Uncharacterized protein	93	161.411	-1.13174	0.300801	1.14113e-05	0.000125227
M431DRAFT_323871	A0A2T3ZV99_TRIHA	ferric-chelate reductase (NADPH) (EC 1.16.1.9)	635	462.908	-1.34562	0.350395	7.05607e-06	8.37046e-05
M431DRAFT_324425	A0A2T3ZVF0_TRIHA	Fe2OG dioxygenase domain-containing protein	357	213.932	1.11391	0.197717	1.52243e-09	5.02182e-08
M431DRAFT_325123	A0A2T3ZUN4_TRIHA	Uncharacterized protein	234	107.58	-0.807271	0.218372	2.22622e-05	0.000220108
M431DRAFT_325771	A0A2T3ZUV5_TRIHA	AB hydrolase-1 domain-containing protein	300	297.121	-0.484977	0.166416	0.00083351	0.00470186
M431DRAFT_326250	A0A2T3ZU90_TRIHA	C2H2-type domain-containing protein	180	11.8688	-1.56673	0.48484	7.69186e-05	0.000629284
M431DRAFT_327585	A0A2T3ZUF5_TRIHA	4Fe-4S ferredoxin-type domain-containing protein	147	54.7669	-0.921733	0.261034	3.499e-05	0.000326115
M431DRAFT_3282	A0A2T4AMM8_TRIHA	Uncharacterized protein	300	402.997	2.05487	0.839921	0.00045886	0.00286751
M431DRAFT_329407	A0A2T3ZU71_TRIHA	Uncharacterized protein	106	47.9073	-0.999389	0.337326	0.000211316	0.00151435
M431DRAFT_329423	A0A2T3ZU81_TRIHA	Uncharacterized protein	170	26404.4	-0.972335	0.241642	4.66109e-06	5.74683e-05
M431DRAFT_3298	A0A2T4AML5_TRIHA	Non-reducing end beta-L-arabinofuranosidase-like GH127 middle domain-containing protein	637	921.435	0.538892	0.0912091	8.05967e-10	2.91171e-08
M431DRAFT_331526	A0A2T3ZTZ1_TRIHA	AMP-dependent synthetase/ligase domain-containing protein	637	834.16	-1.16732	0.261027	5.35688e-07	8.67159e-06
M431DRAFT_332328	A0A2T3ZTK7_TRIHA	C3H1-type domain-containing protein	332	385.3	-0.609918	0.0988768	1.25684e-10	5.45912e-09
M431DRAFT_3327	A0A2T4AMR7_TRIHA	Amino acid transporter transmembrane domain-containing protein	472	4283.43	-0.586221	0.1839	0.000234002	0.00164582
M431DRAFT_333002	A0A2T3ZTN2_TRIHA	CIDE-N domain-containing protein	148	439.575	-0.669239	0.126509	1.88203e-08	4.51845e-07
M431DRAFT_334218	A0A2T3ZT89_TRIHA	Uncharacterized protein	132	622.01	-0.521098	0.150417	0.000111822	0.000873991
M431DRAFT_334779	A0A2T3ZTA9_TRIHA	SSD domain-containing protein	1280	2233.57	-0.61896	0.0907409	1.59922e-12	1.05809e-10
M431DRAFT_335626	A0A2T3ZTG4_TRIHA	NACHT domain-containing protein	636	118.973	-0.571339	0.172123	0.000160119	0.00119017
M431DRAFT_336567	A0A2T4AJL7_TRIHA	Secreted protein	81	3.47479	-0.178778	0.376335	0.00164788	0.00827595
M431DRAFT_336912	A0A2T4AJQ1_TRIHA	GTP-binding protein ypt1	202	8099.39	-0.373985	0.0650657	3.18051e-09	9.37673e-08
M431DRAFT_337146	A0A2T4AJN7_TRIHA	Uncharacterized protein	163	473.701	-1.07959	0.20846	1.72926e-08	4.16928e-07
M431DRAFT_337648	A0A2T4AJT5_TRIHA	UBC core domain-containing protein	1221	828.36	-0.376457	0.124959	0.000900695	0.00500729
M431DRAFT_339022	A0A2T4AJY1_TRIHA	Uncharacterized protein	234	136.361	-0.468205	0.169063	0.00134	0.00698498
M431DRAFT_339475	A0A2T4AK00_TRIHA	Zn(2)-C6 fungal-type domain-containing protein	881	281.011	0.572453	0.114256	1.1275e-07	2.20085e-06
M431DRAFT_343910	A0A2T4AKI1_TRIHA	Uncharacterized protein	247	35.4274	-0.646671	0.250815	0.00126154	0.00665878
M431DRAFT_344921	A0A2T4AKM7_TRIHA	Secreted protein	81	99.7771	-0.939214	0.185736	4.03721e-08	8.92105e-07
M431DRAFT_345458	A0A2T4AKJ9_TRIHA	Uncharacterized protein	105	17.9887	1.12535	0.389238	0.000268844	0.00186575
M431DRAFT_346279	A0A2T4AKP8_TRIHA	t-SNARE coiled-coil homology domain-containing protein	332	4007.79	-0.281035	0.0939351	0.00146443	0.0075207
M431DRAFT_346954	A0A2T4AKV8_TRIHA	Helicase ATP-binding domain-containing protein	818	903.155	-0.56159	0.118346	4.75376e-07	7.79507e-06
M431DRAFT_347831	A0A2T4AKV6_TRIHA	Uncharacterized protein	120	58.5695	-1.66665	0.313355	6.58743e-09	1.79772e-07
M431DRAFT_347847	A0A2T4AKT4_TRIHA	Uncharacterized protein	648	35.6035	-1.50291	0.517486	0.000170623	0.00125432
M431DRAFT_348046	A0A2T4AKS8_TRIHA	Uncharacterized protein	66	688.566	-0.675621	0.126468	1.38301e-08	3.45903e-07
M431DRAFT_348235	A0A2T4AKU4_TRIHA	Uncharacterized protein	177	154.909	-0.894513	0.136433	4.87929e-12	2.96932e-10
M431DRAFT_348260	A0A2T4AKU2_TRIHA	PLC-like phosphodiesterase	440	383.893	-0.549169	0.119424	8.99573e-07	1.3686e-05
M431DRAFT_349860	A0A2T4AL35_TRIHA	Enoyl reductase (ER) domain-containing protein	395	542.015	-0.951731	0.276922	4.66571e-05	0.000418736
M431DRAFT_352644	A0A2T4AM11_TRIHA	Protein transport protein SEC22	218	1083.08	0.250034	0.0642826	6.46612e-05	0.000548937
M431DRAFT_352916	A0A2T4ALG7_TRIHA	Fucose-specific lectin	734	378.405	-0.409959	0.150127	0.00195878	0.00959987
M431DRAFT_353597	A0A2T4ALH8_TRIHA	Spo12-like protein	122	337.516	-0.628452	0.117975	1.72762e-08	4.16928e-07
M431DRAFT_353791	A0A2T4ALI8_TRIHA	Uncharacterized protein	245	3477.7	-0.914988	0.120991	3.99976e-15	4.29408e-13
M431DRAFT_354197	A0A2T4ALN3_TRIHA	Aldehyde dehydrogenase domain-containing protein	484	304.603	-0.622712	0.199541	0.000267272	0.00185824
M431DRAFT_355790	A0A2T4ALS0_TRIHA	Uncharacterized protein	196	28.1821	-0.804929	0.323749	0.0011194	0.00600884
M431DRAFT_3562	A0A2T4AH18_TRIHA	Cwf19-like C-terminal domain-containing protein	541	153.76	0.460207	0.137296	0.000225128	0.00159623
M431DRAFT_357470	A0A2T4ALV6_TRIHA	Uncharacterized protein	151	1321.7	-0.246737	0.0741051	0.000536518	0.00326501
M431DRAFT_358464	A0A2T4ALZ1_TRIHA	Aconitate hydratase, mitochondrial (Aconitase) (EC 4.2.1.-)	809	1443.09	0.281835	0.0813055	0.000311828	0.00209976
M431DRAFT_3593	A0A2T4AH87_TRIHA	argininosuccinate synthase (EC 6.3.4.5) (Citrulline--aspartate ligase)	415	5925.91	0.36821	0.0505527	1.34155e-13	1.09048e-11
M431DRAFT_359485	A0A2T4AM69_TRIHA	PLU-1-like protein	1745	388.349	0.278787	0.0901	0.00113901	0.006094
M431DRAFT_360596	A0A2T4AM90_TRIHA	Cytochrome P450	91	4.01247	-2.89357	1.21211	0.00156526	0.00793083
M431DRAFT_361588	A0A2T4AMF5_TRIHA	Uncharacterized protein	162	84.511	1.6495	0.545224	0.000113169	0.000883305
M431DRAFT_362575	A0A2T4AMK8_TRIHA	Glycoside hydrolase family 12 protein	330	2320.16	-0.533633	0.133735	1.39849e-05	0.000148559
M431DRAFT_362610	A0A2T4AN30_TRIHA	cellulose synthase (UDP-forming) (EC 2.4.1.12)	754	3454.72	-0.439758	0.132819	0.000280932	0.00193289
M431DRAFT_362876	A0A2T4AMN0_TRIHA	Glycoside hydrolase family 2 protein	890	256.774	1.09819	0.178908	6.75709e-11	3.15146e-09
M431DRAFT_3629	A0A2T4AHF6_TRIHA	Uncharacterized protein	738	831.879	0.507759	0.125714	1.34727e-05	0.000144505
M431DRAFT_363326	A0A2T4AMS1_TRIHA	NmrA-like domain-containing protein	341	85.7809	-0.522948	0.199848	0.00172204	0.00859888
M431DRAFT_3641	A0A2T4AHA5_TRIHA	Heterokaryon incompatibility domain-containing protein	706	44.7906	0.753296	0.311056	0.001507	0.00769388
M431DRAFT_365771	A0A2T3ZSZ5_TRIHA	Uncharacterized protein	61	120.878	-2.21998	0.168652	1.30155e-40	1.48117e-37
M431DRAFT_365946	A0A2T3ZT06_TRIHA	SSCRP protein	271	3750.61	-0.419614	0.130888	0.000418767	0.00266332
M431DRAFT_36724	A0A2T3ZRE5_TRIHA	Uncharacterized protein	113	4.78284	3.72063	1.30261	0.000309709	0.00209044
M431DRAFT_370449	A0A2T4AGK9_TRIHA	Uncharacterized protein	56	9.39718	-1.76546	0.80823	0.00126573	0.00667302
M431DRAFT_3706	A0A2T4AHM6_TRIHA	Extracellular membrane protein CFEM domain-containing protein	301	34.8266	-1.17741	0.291318	3.8507e-06	4.8636e-05
M431DRAFT_370853	A0A2T4AGM9_TRIHA	Nudix hydrolase domain-containing protein	233	164.994	-0.774605	0.222087	5.14022e-05	0.000454512
M431DRAFT_371826	A0A2T4AGZ1_TRIHA	ribose-phosphate diphosphokinase (EC 2.7.6.1)	323	1326.87	-0.2596	0.0682088	8.63399e-05	0.000695363
M431DRAFT_373406	A0A2T4AGX4_TRIHA	Uncharacterized protein	113	78.0027	-0.614912	0.191787	0.000214709	0.00153191
M431DRAFT_373805	A0A2T4AGZ2_TRIHA	Nitrogen regulatory protein areA GATA-like domain-containing protein	540	841.48	0.598065	0.0780574	3.50357e-15	3.7972e-13
M431DRAFT_375072	A0A2T4AH75_TRIHA	SHSP domain-containing protein	392	2681.39	-2.27256	0.629576	1.20245e-05	0.000130946
M431DRAFT_38010	A0A2T4A6U3_TRIHA	Stress response RCI peptide	100	78.2989	-1.25855	0.238102	8.42952e-09	2.26245e-07
M431DRAFT_381901	A0A2T4AHM7_TRIHA	Phosphodiesterase (EC 3.1.4.-)	843	922.151	0.315812	0.101797	0.000938374	0.00520658
M431DRAFT_385252	A0A2T4AHZ8_TRIHA	Ovule protein	74	17.0212	-2.43286	0.448241	5.41097e-09	1.49458e-07
M431DRAFT_385256	A0A2T4AI50_TRIHA	Uncharacterized protein	91	32.9491	-3.67374	0.42054	3.69887e-19	7.38475e-17
M431DRAFT_385421	A0A2T4AI60_TRIHA	AB hydrolase-1 domain-containing protein	340	1005.59	1.86873	0.591417	6.6993e-05	0.000562227
M431DRAFT_385827	A0A2T4AIL3_TRIHA	Peptidyl-prolyl cis-trans isomerase (EC 5.2.1.8)	125	500.967	-0.341884	0.104701	0.000470233	0.00292099
M431DRAFT_385925	A0A2T4AI37_TRIHA	Transmembrane protein	195	18.0161	-2.24587	0.632611	1.99163e-05	0.000200396
M431DRAFT_385939	A0A2T4AI76_TRIHA	Uncharacterized protein	198	16.4376	-1.30502	0.520548	0.000633827	0.00375871
M431DRAFT_388704	A0A2T4AII7_TRIHA	Uncharacterized protein	67	190.488	-0.531114	0.158935	0.000174775	0.00127906
M431DRAFT_388995	A0A2T4AIK0_TRIHA	Ribosomal protein/NADH dehydrogenase domain-containing protein	208	723.724	0.338592	0.0770372	5.14906e-06	6.31426e-05
M431DRAFT_390958	A0A2T4AJ71_TRIHA	Zn(2)-C6 fungal-type domain-containing protein	695	4684.11	-1.25417	0.290383	9.94943e-07	1.4891e-05
M431DRAFT_3910	A0A2T4AI73_TRIHA	CAP-Gly domain-containing protein	1353	604.178	0.387925	0.0978468	2.77233e-05	0.000265342
M431DRAFT_393735	A0A2T4AJ21_TRIHA	Uncharacterized protein	271	80.7185	-1.61678	0.530011	9.92804e-05	0.000787325
M431DRAFT_394541	A0A2T4AJL1_TRIHA	Fungal-type protein kinase domain-containing protein	202	2561.63	-0.714256	0.0890613	1.51093e-16	2.23303e-14
M431DRAFT_395094	A0A2T4AJM9_TRIHA	Proline dehydrogenase (EC 1.5.5.2)	507	86.6014	1.67824	0.421929	3.72673e-06	4.73857e-05
M431DRAFT_3951	A0A2T4AIE5_TRIHA	Myb-like domain-containing protein	147	18.4772	-1.46935	0.525822	0.000251607	0.00175554
M431DRAFT_396012	A0A2T4AJJ4_TRIHA	Transcription factor domain-containing protein	547	666.938	-0.92629	0.162862	1.2184e-09	4.12659e-08
M431DRAFT_396799	A0A2T3ZRN9_TRIHA	Uncharacterized protein	63	1751.86	-1.32648	0.224511	2.11187e-10	8.58923e-09
M431DRAFT_397350	A0A2T4ADZ1_TRIHA	Uncharacterized protein	89	130.451	-0.61504	0.163444	2.65642e-05	0.000255322
M431DRAFT_400503	A0A2T4AEA9_TRIHA	Uncharacterized protein	395	944.71	0.377519	0.101985	8.29024e-05	0.000672917
M431DRAFT_401771	A0A2T4AEH5_TRIHA	Uncharacterized protein	152	359.955	-0.667165	0.0916688	5.21909e-14	4.49949e-12
M431DRAFT_402247	A0A2T4AEQ8_TRIHA	Phosphoribosyltransferase domain-containing protein	201	935.919	0.346165	0.0795619	5.95818e-06	7.20553e-05
M431DRAFT_402333	A0A2T4AER0_TRIHA	Ribosomal protein S10 domain-containing protein	143	90.4903	0.757871	0.171535	1.28619e-06	1.89107e-05
M431DRAFT_404342	A0A2T4AET5_TRIHA	Uncharacterized protein	129	2042.06	-0.283428	0.0832713	0.000369095	0.00240292
M431DRAFT_404875	A0A2T4AEW8_TRIHA	Flap endonuclease 1 (FEN-1) (EC 3.1.-.-) (Flap structure-specific endonuclease 1)	395	1154.33	-0.501585	0.100597	1.52446e-07	2.86277e-06
M431DRAFT_40546	A0A2T4A2T9_TRIHA	Heterokaryon incompatibility domain-containing protein	387	224.244	-0.480673	0.138869	0.000132487	0.00100985
M431DRAFT_405926	A0A2T4AF00_TRIHA	Secreted protein	93	61.8393	-1.93479	0.479221	2.68345e-06	3.58003e-05
M431DRAFT_407313	A0A2T4AFL1_TRIHA	Oxysterol-binding protein-like protein 1	467	1813.59	-0.62157	0.0675641	6.57263e-21	1.55826e-18
M431DRAFT_407402	A0A2T4AFD1_TRIHA	Uncharacterized protein	137	1209.46	-0.318222	0.103337	0.000985879	0.00541211
M431DRAFT_408759	A0A2T4AFE5_TRIHA	Methyltransferase domain-containing protein	346	264.863	0.439087	0.148689	0.000908906	0.00505046
M431DRAFT_409267	A0A2T4AFD5_TRIHA	Uncharacterized protein	116	52.816	-0.802898	0.286236	0.000467987	0.00291022
M431DRAFT_409316	A0A2T4AFD2_TRIHA	Uncharacterized protein	151	11823.4	-0.735619	0.182735	7.23219e-06	8.54645e-05
M431DRAFT_412604	A0A2T4AFT2_TRIHA	PAS domain-containing protein	207	2383.21	-6.05001	0.467681	1.36076e-39	1.29046e-36
M431DRAFT_412895	A0A2T4AFU0_TRIHA	Transcription factor domain-containing protein	809	123.711	-3.9504	0.318789	1.98031e-36	1.73353e-33
M431DRAFT_412945	A0A2T4AFU7_TRIHA	4-dimethylallyltryptophan N-methyltransferase (EC 2.1.1.261)	358	3605.23	-0.895487	0.21618	3.15018e-06	4.11585e-05
M431DRAFT_413454	A0A2T4AFR4_TRIHA	SWIM-type domain-containing protein	172	205.749	-4.05996	0.335922	7.53116e-35	5.71364e-32
M431DRAFT_414920	A0A2T4AFY0_TRIHA	Anhydro-N-acetylmuramic acid kinase	444	6113.19	0.964566	0.129158	7.94265e-15	7.92872e-13
M431DRAFT_415558	A0A2T4AG28_TRIHA	Uncharacterized protein	611	1225.63	0.230139	0.0581328	5.02399e-05	0.000445967
M431DRAFT_416142	A0A2T4AG40_TRIHA	Secreted protein	125	505.292	-0.964614	0.122192	2.78171e-16	3.86047e-14
M431DRAFT_421435	A0A2T4ABJ7_TRIHA	Uncharacterized protein	190	16.139	1.27738	0.419241	0.000155352	0.00115701
M431DRAFT_422216	A0A2T4ABS7_TRIHA	Alpha-galactosidase (EC 3.2.1.22) (Melibiase)	385	134.148	-1.95206	0.336562	3.47364e-10	1.35362e-08
M431DRAFT_4224	A0A2T4AJE3_TRIHA	NADH:flavin oxidoreductase/NADH oxidase N-terminal domain-containing protein	411	270.887	-0.642384	0.153683	4.49785e-06	5.58185e-05
M431DRAFT_423157	A0A2T4ABW7_TRIHA	Uncharacterized protein	189	161.663	-0.586986	0.159778	4.19902e-05	0.000381668
M431DRAFT_4266	A0A2T4AJT7_TRIHA	Major facilitator superfamily (MFS) profile domain-containing protein	482	54.5622	1.5786	0.480075	5.19122e-05	0.000456892
M431DRAFT_42690	A0A2T4AQU5_TRIHA	Biogenesis of lysosome-related organelles complex 1 subunit 1	220	163.423	-0.870347	0.193825	6.84182e-07	1.07274e-05
M431DRAFT_430396	A0A2T4ACR2_TRIHA	Secreted peptide	112	1338.93	-0.520709	0.114309	1.17473e-06	1.73391e-05
M431DRAFT_430483	A0A2T4ACS3_TRIHA	Transmembrane protein	125	334.203	-0.764553	0.146875	2.20823e-08	5.22446e-07
M431DRAFT_430579	A0A2T4ACQ1_TRIHA	NEDD8-conjugating enzyme UBC12 (EC 2.3.2.34) (NEDD8-conjugating enzyme Ubc12) (RUB1-conjugating enzyme) (Ubiquitin carrier protein 12) (Ubiquitin carrier protein UBC2) (Ubiquitin-protein ligase UBC2)	185	1549.03	-0.216806	0.0624178	0.000358512	0.0023488
M431DRAFT_430787	A0A2T4AD55_TRIHA	Mannosylphosphorylation protein	261	1679.36	-0.547184	0.122262	1.59415e-06	2.27907e-05
M431DRAFT_431015	A0A2T4ACQ9_TRIHA	FAD dependent oxidoreductase domain-containing protein	358	346.491	0.435365	0.0883391	2.68245e-07	4.70359e-06
M431DRAFT_4322	A0A2T4ADX5_TRIHA	Glycosyltransferase family 24 protein	1483	914.013	0.310744	0.0768345	2.6517e-05	0.000255299
M431DRAFT_43221	A0A2T3ZZH0_TRIHA	Cation efflux protein cytoplasmic domain-containing protein	378	2011.08	0.325239	0.0705077	1.98405e-06	2.73347e-05
M431DRAFT_433180	A0A2T4ACT8_TRIHA	Uncharacterized protein	268	5409.36	-0.323998	0.079825	2.32394e-05	0.000227986
M431DRAFT_433197	A0A2T4ACT9_TRIHA	Uncharacterized protein	163	451.663	-0.393563	0.118084	0.000303108	0.0020576
M431DRAFT_433808	A0A2T4ACW9_TRIHA	Cdp-alcohol phosphatidyltransferase protein	197	37256.2	-0.699658	0.114628	1.50288e-10	6.38162e-09
M431DRAFT_4343	A0A2T4AE11_TRIHA	DNA-directed RNA polymerase III subunit RPC6 (RNA polymerase III subunit C6)	410	173.483	0.486895	0.153106	0.000353341	0.00232161
M431DRAFT_434596	A0A2T4AD18_TRIHA	Uncharacterized protein	141	110.123	-0.441268	0.151505	0.000983618	0.00540752
M431DRAFT_435360	A0A2T4AD41_TRIHA	Peroxisomal membrane protein PEX13 (Peroxin-13)	378	1392.79	0.286868	0.0762711	9.52306e-05	0.000759975
M431DRAFT_435501	A0A2T4AD56_TRIHA	HIG1 domain-containing protein	224	1998.64	-0.726124	0.105779	9.26961e-13	6.35471e-11
M431DRAFT_437047	A0A2T4ADG0_TRIHA	Transmembrane protein	216	191.541	-0.677065	0.245516	0.000688672	0.00402728
M431DRAFT_437338	A0A2T4ADI4_TRIHA	Endoplasmic reticulum transmembrane protein	213	4258.48	-0.752475	0.042898	5.41051e-70	3.07858e-66
M431DRAFT_438756	A0A2T4ADM9_TRIHA	Uncharacterized protein	89	48.9631	-0.892628	0.226304	7.79123e-06	9.1038e-05
M431DRAFT_438959	A0A2T4ADU7_TRIHA	Uncharacterized protein	72	486.895	-0.379075	0.10468	0.000110384	0.000865131
M431DRAFT_439378	A0A2T4ADR9_TRIHA	Protein kinase domain-containing protein	1091	642.18	0.328726	0.0705555	1.85351e-06	2.59317e-05
M431DRAFT_439872	A0A2T4ADX6_TRIHA	Enoyl reductase (ER) domain-containing protein	337	530.079	-0.411763	0.097308	7.53224e-06	8.85717e-05
M431DRAFT_440174	A0A2T3ZRE8_TRIHA	Uncharacterized protein	171	5.30057	3.05182	1.12502	0.000355886	0.00233563
M431DRAFT_440273	A0A2T3ZRE0_TRIHA	Uncharacterized protein	278	240.873	0.55132	0.123905	1.81916e-06	2.55896e-05
M431DRAFT_441	A0A2T4ATH2_TRIHA	Major facilitator superfamily (MFS) profile domain-containing protein	452	886.039	0.29669	0.0780079	7.67924e-05	0.000628704
M431DRAFT_441083	A0A2T4A915_TRIHA	cellulase (EC 3.2.1.4)	419	52549.2	1.07407	0.192104	1.87393e-09	6.02411e-08
M431DRAFT_442060	A0A2T4A9B8_TRIHA	Glycosyltransferase family 32 protein	345	502.72	-0.823438	0.234868	4.41958e-05	0.000399483
M431DRAFT_444049	A0A2T4A9V4_TRIHA	RING-type E3 ubiquitin transferase (EC 2.3.2.27)	275	418.058	-1.4157	0.462453	0.00010539	0.000829989
M431DRAFT_4456	A0A2T4AED5_TRIHA	Protein kinase domain-containing protein	779	368.954	0.744531	0.145495	4.1554e-08	9.12905e-07
M431DRAFT_446892	A0A2T4AA00_TRIHA	Branched-chain-amino-acid aminotransferase	399	4812.15	0.4578	0.0648987	5.9744e-13	4.26067e-11
M431DRAFT_448080	A0A2T4AAM8_TRIHA	N-acetyltransferase domain-containing protein	389	524.747	0.239643	0.0761301	0.00110875	0.00597223
M431DRAFT_450023	A0A2T4AAJ5_TRIHA	Uncharacterized protein	1168	3038.84	-0.623198	0.137995	9.94975e-07	1.4891e-05
M431DRAFT_450163	A0A2T4AAL6_TRIHA	alpha-1,2-Mannosidase (EC 3.2.1.-)	688	1968.03	0.234719	0.0643121	0.000182224	0.00132421
M431DRAFT_45093	A0A2T3ZTS8_TRIHA	Hydrophobin	81	39.1898	-1.07078	0.509026	0.00178908	0.00887522
M431DRAFT_452506	A0A2T4AAW9_TRIHA	Uncharacterized protein	124	85.318	-1.52064	0.247104	4.87702e-11	2.34179e-09
M431DRAFT_452682	A0A2T4ABC5_TRIHA	Uncharacterized protein	63	225.983	0.645058	0.209995	0.000303849	0.00206067
M431DRAFT_452694	A0A2T4AAW4_TRIHA	Uncharacterized protein	161	67.6524	0.857343	0.224395	1.32943e-05	0.00014291
M431DRAFT_4555	A0A2T4AET9_TRIHA	Cation-transporting P-type ATPase N-terminal domain-containing protein	1099	2119.76	0.656132	0.154531	3.42135e-06	4.40441e-05
M431DRAFT_458576	A0A2T4A7W2_TRIHA	Uncharacterized protein	69	129.128	-0.575759	0.146499	1.50014e-05	0.000157342
M431DRAFT_459545	A0A2T4A838_TRIHA	Endoplasmic reticulum lectin (Protein OS-9 homolog)	512	2725.37	0.192153	0.0545476	0.000333297	0.00221419
M431DRAFT_461748	A0A2T4A8I0_TRIHA	Uncharacterized protein	88	111.288	-1.90843	0.227446	2.82477e-18	5.10253e-16
M431DRAFT_462985	A0A2T4A8U1_TRIHA	Amino acid permease/ SLC12A domain-containing protein	525	83.5831	-0.551978	0.189852	0.000651011	0.00383861
M431DRAFT_464528	A0A2T4A621_TRIHA	FK506 suppressor Sfk1	251	292.719	-2.30334	1.04169	0.000684259	0.00400559
M431DRAFT_4650	A0A2T4AF38_TRIHA	Uncharacterized protein	264	158.224	0.426414	0.149283	0.00134113	0.00698498
M431DRAFT_46526	A0A2T4A5U1_TRIHA	Biogenesis of lysosome-related organelles complex 1 subunit CNL1 (CNO-like protein 1)	153	65.5614	0.471247	0.169772	0.00139054	0.00719941
M431DRAFT_468260	A0A2T4A6J4_TRIHA	Transmembrane protein	72	68.5738	-1.55744	0.344475	3.37191e-07	5.74436e-06
M431DRAFT_470148	A0A2T4A6M8_TRIHA	HIG1 domain-containing protein	111	502.75	-0.773186	0.151874	4.25148e-08	9.3042e-07
M431DRAFT_4703	A0A2T4AF86_TRIHA	Uncharacterized protein	302	555.219	0.542792	0.163424	0.000180399	0.00131262
M431DRAFT_4706	A0A2T4AFA5_TRIHA	alpha-1,2-Mannosidase (EC 3.2.1.-)	1173	1544.62	0.529766	0.0812475	1.66114e-11	9.04484e-10
M431DRAFT_472406	A0A2T4A6T9_TRIHA	Ubiquitin-like protease family profile domain-containing protein	1093	668.938	-0.277085	0.0676558	2.42935e-05	0.000236492
M431DRAFT_475473	A0A2T4A788_TRIHA	Protein sym1	256	878.262	-0.374057	0.0894048	1.1501e-05	0.000125727
M431DRAFT_476526	A0A2T4ASD3_TRIHA	NAD-dependent epimerase/dehydratase domain-containing protein	349	145.648	-5.31836	0.764323	1.60373e-13	1.28524e-11
M431DRAFT_4767	A0A2T4AFF8_TRIHA	RRM domain-containing protein	271	2998.16	-0.558758	0.155932	6.68904e-05	0.000562227
M431DRAFT_476742	A0A2T4AT40_TRIHA	C2H2-type domain-containing protein	685	576.533	0.35302	0.0932417	6.45407e-05	0.000548937
M431DRAFT_476758	A0A2T4AT65_TRIHA	nitric oxide dioxygenase (EC 1.14.12.17)	439	284.476	-0.805126	0.143816	2.50145e-09	7.69366e-08
M431DRAFT_476809	A0A2T4ATC5_TRIHA	DUF3824 domain-containing protein	364	165.592	-0.612018	0.224954	0.000951442	0.00526113
M431DRAFT_476900	A0A2T4ATL4_TRIHA	Uncharacterized protein	617	307.025	-0.374172	0.125548	0.00102758	0.00560587
M431DRAFT_476913	A0A2T4ATM9_TRIHA	C2H2-type domain-containing protein	390	921.01	-0.523791	0.107019	2.2551e-07	4.07351e-06
M431DRAFT_476957	A0A2T4ATT1_TRIHA	Zn(2)-C6 fungal-type domain-containing protein	599	6506.29	-0.534615	0.171527	0.000354123	0.0023254
M431DRAFT_476987	A0A2T4ATW7_TRIHA	Dipeptidyl-peptidase V	699	1846.96	-0.402198	0.121776	0.000319325	0.00213509
M431DRAFT_477077	A0A2T4AU71_TRIHA	Myb-like domain-containing protein	628	626.187	-0.829329	0.21215	9.5037e-06	0.000108369
M431DRAFT_477096	A0A2T4AU90_TRIHA	Redoxin domain-containing protein	166	4823.53	-0.306284	0.0430432	6.02784e-13	4.26067e-11
M431DRAFT_477180	A0A2T4AUN5_TRIHA	Ribokinase (RK) (EC 2.7.1.15)	317	185.983	0.397065	0.119283	0.000305301	0.00206437
M431DRAFT_477233	A0A2T4AUR4_TRIHA	N-acetyltransferase domain-containing protein	219	202.879	0.835727	0.239775	4.85905e-05	0.000433393
M431DRAFT_477294	A0A2T4AUY7_TRIHA	Rhodopsin domain-containing protein	516	155.41	0.789193	0.149819	1.71331e-08	4.15724e-07
M431DRAFT_477499	A0A2T4AVM0_TRIHA	ABC transporter	1520	663.254	0.669709	0.157968	3.25034e-06	4.21871e-05
M431DRAFT_477532	A0A2T4AVT6_TRIHA	3-isopropylmalate dehydratase (EC 4.2.1.33) (Alpha-IPM isomerase) (Isopropylmalate isomerase)	777	4616.68	0.283985	0.0955057	0.00158889	0.00802512
M431DRAFT_477553	A0A2T4AVU4_TRIHA	Carbamoyl phosphate synthase arginine-specific small chain (EC 6.3.5.5) (Arginine-specific carbamoyl phosphate synthetase, glutamine chain) (Glutamine-dependent carbamoyl phosphate synthetase)	459	3927.05	0.578115	0.0964282	4.12946e-10	1.57695e-08
M431DRAFT_477559	A0A2T4AVV7_TRIHA	Arginosuccinase	466	3771.78	0.237797	0.0773722	0.00140547	0.00726683
M431DRAFT_477588	A0A2T4AVY3_TRIHA	Ferrochelatase (EC 4.98.1.1)	423	3234.72	-1.44058	0.263329	3.02749e-09	8.99551e-08
M431DRAFT_477619	A0A2T4AW07_TRIHA	RNase III domain-containing protein	382	700.172	0.309142	0.0932609	0.000462909	0.00288567
M431DRAFT_477752	A0A2T4AN88_TRIHA	Peptidase S8/S53 domain-containing protein	878	551.943	0.685876	0.206802	0.000119271	0.000922706
M431DRAFT_477854	A0A2T4ANS7_TRIHA	R3H domain-containing protein	1097	243.004	0.380907	0.101536	6.97515e-05	0.000581092
M431DRAFT_477860	A0A2T4ANL4_TRIHA	Uncharacterized protein	170	623.985	-0.662039	0.190104	6.93524e-05	0.000579039
M431DRAFT_477862	A0A2T4AP35_TRIHA	Cadmium resistance transporter	271	51.1292	-0.827326	0.221493	1.95305e-05	0.000197386
M431DRAFT_477907	A0A2T4ANT1_TRIHA	WW domain-containing protein	1212	2066.53	-0.223139	0.0733014	0.00158527	0.00801438
M431DRAFT_477947	A0A2T4ANY5_TRIHA	Sidoreflexin	353	492.381	0.634442	0.137915	6.99209e-07	1.0945e-05
M431DRAFT_478050	A0A2T4AP99_TRIHA	Zn(2)-C6 fungal-type domain-containing protein	514	909.996	-0.773068	0.192381	6.4897e-06	7.7658e-05
M431DRAFT_478067	A0A2T4APB6_TRIHA	1,3-beta-glucanosyltransferase (EC 2.4.1.-)	488	2242.56	0.551869	0.0751159	4.50049e-14	3.93966e-12
M431DRAFT_478197	A0A2T4APS2_TRIHA	J domain-containing protein	423	2427.48	0.327717	0.0651939	2.4766e-07	4.38316e-06
M431DRAFT_478216	A0A2T4AQ85_TRIHA	Succinate/fumarate mitochondrial transporter	320	239.407	-3.23847	0.878785	7.79183e-06	9.1038e-05
M431DRAFT_478316	A0A2T4AQ88_TRIHA	Fungal N-terminal domain-containing protein	381	1652.42	-0.511519	0.148387	0.000123486	0.000949332
M431DRAFT_478402	A0A2T4AQI5_TRIHA	Mid2 domain-containing protein	404	134.29	1.66683	0.226391	1.17671e-14	1.14453e-12
M431DRAFT_478406	A0A2T4AQH5_TRIHA	40S ribosomal protein S15	152	19016	0.270141	0.0578163	1.70101e-06	2.41064e-05
M431DRAFT_478429	A0A2T4AQL1_TRIHA	Cep57 centrosome microtubule-binding domain-containing protein	889	404.84	0.629854	0.117828	1.61724e-08	3.94095e-07
M431DRAFT_478447	A0A2T4AQM4_TRIHA	DUF726 domain protein	1150	1201.44	-0.187167	0.0529033	0.000318347	0.00213102
M431DRAFT_478576	A0A2T4AR09_TRIHA	Ubiquitin carboxyl-terminal hydrolase 19	636	532.074	0.318964	0.0922808	0.000267404	0.00185824
M431DRAFT_478628	A0A2T4ARK0_TRIHA	BCAS3 domain-containing protein	1135	1020.31	-0.488175	0.155636	0.00040104	0.00256828
M431DRAFT_478693	A0A2T4ARE0_TRIHA	G protein alpha subunit	354	1731.44	0.479298	0.0781376	2.43567e-10	9.82907e-09
M431DRAFT_478763	A0A2T4ARN7_TRIHA	Dynamin-type G domain-containing protein	804	1144.83	0.251855	0.0768416	0.000646351	0.00381706
M431DRAFT_478843	A0A2T4AS05_TRIHA	Uncharacterized protein	365	4.9291	-2.48487	0.920674	0.000422848	0.00268528
M431DRAFT_478867	A0A2T4AS21_TRIHA	CENP-A homolog (CENPA homolog)	135	615.632	-0.322474	0.103021	0.000821572	0.0046538
M431DRAFT_478894	A0A2T4AJM4_TRIHA	Major facilitator superfamily (MFS) profile domain-containing protein	547	355.492	0.40707	0.135742	0.000897786	0.00499599
M431DRAFT_478941	A0A2T4AJT3_TRIHA	KOW domain-containing protein	136	8358.54	0.390391	0.103001	5.52963e-05	0.000480804
M431DRAFT_478943	A0A2T4AJS6_TRIHA	Post-SET domain-containing protein	211	181.287	-1.69619	0.428259	3.64599e-06	4.65672e-05
M431DRAFT_479192	A0A2T4AKN4_TRIHA	Suppressor of forked domain-containing protein	611	889.82	0.320587	0.0775932	1.79446e-05	0.000184138
M431DRAFT_479194	A0A2T4AKL9_TRIHA	Uncharacterized protein	172	211.16	0.341876	0.11174	0.000970363	0.00534757
M431DRAFT_479338	A0A2T4AL11_TRIHA	Peptidase S53 domain-containing protein	649	4712.72	-0.968255	0.311183	0.000133572	0.00101472
M431DRAFT_479395	A0A2T4AL74_TRIHA	High-temperature-induced dauer-formation protein	875	679.5	-0.343996	0.0951826	0.000133895	0.00101649
M431DRAFT_479411	A0A2T4ALB3_TRIHA	CASTOR ACT domain-containing protein	390	64.9422	0.885888	0.189919	3.39888e-07	5.78165e-06
M431DRAFT_479478	A0A2T4ALG5_TRIHA	Amino acid permease/ SLC12A domain-containing protein	1305	204.544	-2.26681	0.410407	1.65986e-09	5.42793e-08
M431DRAFT_479524	A0A2T4ALL8_TRIHA	Zn(2)-C6 fungal-type domain-containing protein	366	104.176	-0.635422	0.227103	0.000703101	0.00408855
M431DRAFT_479546	A0A2T4ALP3_TRIHA	Uncharacterized protein	437	2155.17	-1.20211	0.258274	2.32598e-07	4.16845e-06
M431DRAFT_479566	A0A2T4ALS7_TRIHA	L-xylulose reductase	291	2437.8	-0.315466	0.0810172	4.90889e-05	0.000437114
M431DRAFT_479633	A0A2T4AM06_TRIHA	GST N-terminal domain-containing protein	243	35.4614	-1.12977	0.432471	0.00051242	0.00314527
M431DRAFT_479664	A0A2T4AM74_TRIHA	glucan endo-1,3-beta-D-glucosidase (EC 3.2.1.39)	863	175.965	4.35514	0.564368	5.74012e-16	7.42301e-14
M431DRAFT_479666	A0A2T4AM58_TRIHA	Uncharacterized protein	746	2025.19	0.199591	0.0637681	0.0014367	0.00740512
M431DRAFT_479695	A0A2T4AM94_TRIHA	C2H2-type domain-containing protein	876	325.706	0.365989	0.106148	0.000226339	0.00160211
M431DRAFT_4800	A0A2T4AFJ5_TRIHA	60S ribosomal protein L8	266	15780.5	0.450128	0.0702561	4.70231e-11	2.27712e-09
M431DRAFT_480074	A0A2T4AHJ5_TRIHA	DNL-type domain-containing protein	306	131.417	-0.712314	0.180187	9.66854e-06	0.000109918
M431DRAFT_480134	A0A2T4AHH1_TRIHA	SMP domain-containing protein	168	1417.6	-0.587681	0.196029	0.000445364	0.00279986
M431DRAFT_480147	A0A2T4AH97_TRIHA	Zn(2)-C6 fungal-type domain-containing protein	598	100.734	0.575809	0.204068	0.000826291	0.00467123
M431DRAFT_480417	A0A2T4AI57_TRIHA	BZIP domain-containing protein	268	1962.05	0.33339	0.109045	0.00100457	0.00550672
M431DRAFT_480435	A0A2T4AIB6_TRIHA	Signal recognition particle SRP19 subunit	286	533.495	0.27769	0.0952556	0.00199614	0.00976614
M431DRAFT_480508	A0A2T4AIY9_TRIHA	Acetyl-coenzyme A synthetase (EC 6.2.1.1)	664	14261.1	-0.65911	0.1181	3.83157e-09	1.11517e-07
M431DRAFT_480544	A0A2T4AJ23_TRIHA	TPR-like protein	446	1588.85	-0.216735	0.0713788	0.00167388	0.00838045
M431DRAFT_480630	A0A2T4AIV8_TRIHA	C2H2-type domain-containing protein	610	341.67	0.44829	0.113796	2.39421e-05	0.000233412
M431DRAFT_480638	A0A2T4AIW8_TRIHA	VOC domain-containing protein	164	14.557	-1.61812	0.540366	0.000147946	0.00110578
M431DRAFT_480641	A0A2T4AJ15_TRIHA	Uncharacterized protein	436	392.95	-0.741585	0.193517	1.4993e-05	0.000157342
M431DRAFT_480768	A0A2T4AJR7_TRIHA	Ysc84 actin-binding domain-containing protein	604	2386.61	-1.38071	0.233726	2.24163e-10	9.07819e-09
M431DRAFT_480922	A0A2T4AE60_TRIHA	SSCRP protein	215	1358.84	-0.933495	0.314062	0.000225334	0.0015967
M431DRAFT_480953	A0A2T4AEC4_TRIHA	S5 DRBM domain-containing protein	262	15193.5	0.521854	0.0642201	1.84454e-16	2.65707e-14
M431DRAFT_480976	A0A2T4AEJ8_TRIHA	Protein transport protein Sec61 subunit beta	112	2450.94	0.320313	0.109165	0.00158672	0.00801813
M431DRAFT_481015	A0A2T4AEG5_TRIHA	Programmed cell death protein 2 C-terminal domain-containing protein	415	486.475	0.345451	0.107309	0.000545748	0.00330879
M431DRAFT_481046	A0A2T4AEN8_TRIHA	Major facilitator superfamily (MFS) profile domain-containing protein	557	11660.7	0.352531	0.0739655	9.45537e-07	1.42898e-05
M431DRAFT_481123	A0A2T4AFB4_TRIHA	Cytochrome b5 heme-binding domain-containing protein	541	1732.69	-0.337932	0.108704	0.000802181	0.00457504
M431DRAFT_481180	A0A2T4AF43_TRIHA	BZIP domain-containing protein	280	219.287	0.446506	0.118851	5.15906e-05	0.000454936
M431DRAFT_481227	A0A2T4AFD9_TRIHA	Polynucleotide 5'-hydroxyl-kinase GRC3 (Polynucleotide 5'-hydroxyl-kinase grc3)	745	179.609	0.48753	0.109468	2.27693e-06	3.0847e-05
M431DRAFT_481433	A0A2T4AFX6_TRIHA	Uncharacterized protein	106	155.561	-1.33552	0.189384	1.21028e-13	9.98042e-12
M431DRAFT_481484	A0A2T4AG12_TRIHA	Uncharacterized protein	203	2463.38	-0.437592	0.0825813	3.65985e-08	8.18253e-07
M431DRAFT_481509	A0A2T4AGC7_TRIHA	Small ribosomal subunit protein uS7 domain-containing protein	355	912.651	0.254298	0.0691863	0.000147988	0.00110578
M431DRAFT_481603	A0A2T4AGE9_TRIHA	AMP-dependent synthetase/ligase domain-containing protein	694	5130.89	-0.412075	0.0715719	2.69933e-09	8.21348e-08
M431DRAFT_481697	A0A2T4ABN9_TRIHA	40S ribosomal protein S24	136	12608.8	0.445422	0.0690104	3.74183e-11	1.85139e-09
M431DRAFT_481714	A0A2T4ABL7_TRIHA	SGF29 C-terminal domain-containing protein	358	304.456	0.348771	0.115737	0.00111831	0.00600585
M431DRAFT_481744	A0A2T4ABR9_TRIHA	Alginate lyase domain-containing protein	441	249.09	-0.559291	0.113661	1.76523e-07	3.27171e-06
M431DRAFT_481853	A0A2T4AC33_TRIHA	Amino acid permease/ SLC12A domain-containing protein	570	108.647	0.853035	0.177342	1.62395e-07	3.0296e-06
M431DRAFT_4819	A0A2T4AFP8_TRIHA	Phenazine biosynthesis protein	310	412.307	0.86083	0.184029	2.98243e-07	5.18169e-06
M431DRAFT_481948	A0A2T4ACI5_TRIHA	Small ribosomal subunit protein bS18m	215	692.298	0.227218	0.063207	0.000212842	0.0015224
M431DRAFT_481975	A0A2T4ACP0_TRIHA	CCZ1/INTU/HSP4 first Longin domain-containing protein	812	733.334	0.310388	0.0801156	5.44864e-05	0.000475503
M431DRAFT_481991	A0A2T4ACI0_TRIHA	Vacuolar protein sorting-associated protein 62	537	277.403	-0.624728	0.251155	0.0016381	0.00824119
M431DRAFT_482008	A0A2T4ACK2_TRIHA	Uncharacterized protein	173	8.41371	-1.31232	0.540682	0.000861577	0.00483469
M431DRAFT_482054	A0A2T4AD66_TRIHA	MARVEL domain-containing protein	288	691.15	0.951894	0.282802	6.12927e-05	0.000524444
M431DRAFT_482077	A0A2T4AD05_TRIHA	Uncharacterized protein	291	456.098	0.40761	0.0859535	7.09366e-07	1.10735e-05
M431DRAFT_482159	A0A2T4AD30_TRIHA	C2 domain-containing protein	1179	146.596	-1.58544	0.446815	1.89505e-05	0.000192723
M431DRAFT_482254	A0A2T4ADE1_TRIHA	Meiotically up-regulated protein Msb1/Mug8 domain-containing protein	992	352.353	0.391268	0.1347	0.00128078	0.00672911
M431DRAFT_482293	A0A2T4ADJ3_TRIHA	Zn(2)-C6 fungal-type domain-containing protein	295	477.252	0.356885	0.107914	0.000383608	0.0024795
M431DRAFT_482550	A0A2T4A9D5_TRIHA	Uncharacterized protein	314	1363.45	-2.35982	0.462378	1.41969e-08	3.51985e-07
M431DRAFT_482749	A0A2T4A9Z8_TRIHA	N-acetyltransferase domain-containing protein	226	128.509	0.704392	0.171574	5.35432e-06	6.53779e-05
M431DRAFT_482810	A0A2T4AA54_TRIHA	proline--tRNA ligase (EC 6.1.1.15) (Prolyl-tRNA synthetase)	558	2625.23	0.36322	0.0766055	8.62029e-07	1.32031e-05
M431DRAFT_482815	A0A2T4AA56_TRIHA	R3H-associated N-terminal domain-containing protein	366	592.41	0.300794	0.0988484	0.00119812	0.00636535
M431DRAFT_482844	A0A2T4AAC1_TRIHA	Branched-chain-amino-acid aminotransferase (EC 2.6.1.42)	410	2184.85	0.52773	0.117149	1.52198e-06	2.18413e-05
M431DRAFT_482917	A0A2T4AAL7_TRIHA	Transcription initiation factor IIB (General transcription factor TFIIB)	356	1306.04	-0.677712	0.252601	0.000886077	0.00494535
M431DRAFT_482952	A0A2T4AAQ2_TRIHA	AAA+ ATPase domain-containing protein	1343	1176.98	-0.195882	0.0597007	0.000756956	0.00435498
M431DRAFT_483121	A0A2T4AB79_TRIHA	Uncharacterized protein	951	757.061	-0.339433	0.106829	0.000646184	0.00381706
M431DRAFT_483216	A0A2T4A7N0_TRIHA	AAA+ ATPase domain-containing protein	1133	925.322	0.469623	0.0833167	4.93154e-09	1.38913e-07
M431DRAFT_483253	A0A2T4A7M6_TRIHA	CENP-V/GFA domain-containing protein	168	13.4925	-1.68237	0.688668	0.00059766	0.00357402
M431DRAFT_483699	A0A2T4A6D5_TRIHA	Uncharacterized protein	268	2779.5	0.250184	0.0821533	0.00146756	0.00753307
M431DRAFT_483726	A0A2T4A6A7_TRIHA	Protein-serine/threonine kinase (EC 2.7.11.-)	462	308.568	0.509379	0.144978	0.000106012	0.000834315
M431DRAFT_483749	A0A2T4A6A2_TRIHA	EF-hand domain-containing protein	705	5007.88	-0.834481	0.253314	8.2655e-05	0.000671387
M431DRAFT_483779	A0A2T4A6N1_TRIHA	NDT80 domain-containing protein	632	3816.17	0.465693	0.0630689	4.72194e-14	4.10196e-12
M431DRAFT_483889	A0A2T4A6S1_TRIHA	Ribosome biogenesis protein YTM1	474	567.6	0.438013	0.102602	6.14688e-06	7.41797e-05
M431DRAFT_484062	A0A2T4A7C7_TRIHA	FAD-dependent oxidoreductase 2 FAD binding domain-containing protein	569	7435.86	0.368329	0.0680381	2.59727e-08	6.01974e-07
M431DRAFT_484141	A0A2T4A4R1_TRIHA	CENP-V/GFA domain-containing protein	284	1458.94	0.480446	0.143963	0.000215101	0.00153374
M431DRAFT_484341	A0A2T4A5E2_TRIHA	Galactose oxidase	1101	740.626	0.237707	0.0720992	0.000650197	0.00383579
M431DRAFT_484407	A0A2T4A5W3_TRIHA	Histidinol-phosphatase (HolPase) (EC 3.1.3.15)	309	216.203	0.391489	0.104159	6.15802e-05	0.000526062
M431DRAFT_484486	A0A2T4A608_TRIHA	NIPSNAP domain-containing protein	352	1964.88	0.380186	0.112445	0.000289127	0.00197851
M431DRAFT_484508	A0A2T4A374_TRIHA	AAA+ ATPase domain-containing protein	987	587.304	-0.253386	0.0825823	0.00134257	0.00698922
M431DRAFT_484542	A0A2T4A3J7_TRIHA	O-methyltransferase domain-containing protein	502	121.982	-0.578551	0.22185	0.00148035	0.00758505
M431DRAFT_484605	A0A2T4A3K0_TRIHA	gamma-glutamylcyclotransferase (EC 4.3.2.9)	330	192.117	-1.17979	0.181276	5.6748e-12	3.39891e-10
M431DRAFT_484611	A0A2T4A3I5_TRIHA	MARVEL domain-containing protein	242	104.439	-2.05912	0.364279	8.20492e-10	2.95481e-08
M431DRAFT_484731	A0A2T4A479_TRIHA	Alpha-galactosidase (EC 3.2.1.22) (Melibiase)	496	170.705	0.730652	0.16569	1.36804e-06	1.99084e-05
M431DRAFT_484915	A0A2T4A4I1_TRIHA	Uncharacterized protein	272	96.1586	0.744354	0.175926	2.91355e-06	3.82424e-05
M431DRAFT_485200	A0A2T4A2S6_TRIHA	Zn(2)-C6 fungal-type domain-containing protein	1182	3560.53	-1.1452	0.189537	1.09985e-10	4.85129e-09
M431DRAFT_485370	A0A2T4A0Q9_TRIHA	N-acetyltransferase domain-containing protein	242	299.902	-1.14115	0.12201	6.65022e-22	1.84584e-19
M431DRAFT_485459	A0A2T4A110_TRIHA	Uncharacterized protein	224	439.771	-0.479395	0.173715	0.00133384	0.00696338
M431DRAFT_485499	A0A2T4A145_TRIHA	Amidase domain-containing protein	617	1927.39	-1.06193	0.211957	4.39483e-08	9.56275e-07
M431DRAFT_485547	A0A2T4A192_TRIHA	Carbohydrate-binding module family 50 protein	172	345.884	-0.786438	0.184447	2.24641e-06	3.04698e-05
M431DRAFT_485569	A0A2T4A1G4_TRIHA	Uncharacterized protein	384	166.599	-0.743006	0.217048	7.05551e-05	0.000586928
M431DRAFT_485617	A0A2T4A1J2_TRIHA	Major facilitator superfamily (MFS) profile domain-containing protein	528	81.2182	0.813363	0.17533	4.17853e-07	6.96218e-06
M431DRAFT_485653	A0A2T4A1L4_TRIHA	L-ornithine N(5)-monooxygenase (EC 1.14.13.196) (L-ornithine N(5)-oxygenase)	563	2016.51	-0.898334	0.152035	3.48515e-10	1.35362e-08
M431DRAFT_485682	A0A2T4A1T0_TRIHA	Polysaccharide pyruvyl transferase domain-containing protein	428	229.866	0.767579	0.291452	0.000825538	0.0046693
M431DRAFT_485709	A0A2T3ZZQ9_TRIHA	Mannosyl-oligosaccharide glucosidase (EC 3.2.1.106) (Glucosidase I)	1026	5279.58	-0.535906	0.106471	9.6359e-08	1.9238e-06
M431DRAFT_485749	A0A2T4A029_TRIHA	Uncharacterized protein	160	7.14552	-1.62183	0.826964	0.00195221	0.00957872
M431DRAFT_485789	A0A2T4A011_TRIHA	Uncharacterized protein	1019	388.92	0.344381	0.101178	0.000290626	0.00198519
M431DRAFT_485860	A0A2T4A0A3_TRIHA	Carbohydrate kinase FGGY C-terminal domain-containing protein	600	3608.06	0.299373	0.0556659	4.10278e-08	9.03097e-07
M431DRAFT_485876	A0A2T4A0F6_TRIHA	Protein PNS1	772	1346.63	-0.391795	0.114883	0.000230605	0.00162696
M431DRAFT_485886	A0A2T4A0G8_TRIHA	Ankyrin repeat protein nuc-2	1031	563.204	0.314792	0.0921222	0.000313779	0.00210791
M431DRAFT_485905	A0A2T4A0I3_TRIHA	FAD-binding PCMH-type domain-containing protein	1339	446.133	0.459601	0.15943	0.00103096	0.00562164
M431DRAFT_485916	A0A2T4A0J0_TRIHA	Striatin N-terminal domain-containing protein	839	2014.65	0.335384	0.0753373	4.02222e-06	5.0522e-05
M431DRAFT_485945	A0A2T4A0J1_TRIHA	DUF6594 domain-containing protein	324	72.8645	-0.579796	0.166558	8.32627e-05	0.00067536
M431DRAFT_485962	A0A2T4A0M5_TRIHA	2EXR domain-containing protein	405	256.529	-0.478382	0.126112	3.70421e-05	0.000342127
M431DRAFT_485966	A0A2T4A0L5_TRIHA	GPR1/FUN34/YaaH-class plasma membrane protein	274	2499.67	-4.6363	0.304837	1.27638e-53	3.63131e-50
M431DRAFT_485967	A0A2T4A0K4_TRIHA	F-box domain-containing protein	898	261.154	-0.416797	0.143319	0.0010958	0.00592053
M431DRAFT_485992	A0A2T3ZYW5_TRIHA	Uncharacterized protein	1332	969.287	-0.349853	0.0974825	0.000145221	0.0010894
M431DRAFT_486	A0A2T4ATM1_TRIHA	non-specific serine/threonine protein kinase (EC 2.7.11.1)	796	1430.04	-0.455376	0.163273	0.00131339	0.00688141
M431DRAFT_486139	A0A2T3ZZD2_TRIHA	Enhancer of mRNA-decapping protein 3	740	282.353	0.314857	0.108387	0.00176666	0.00878695
M431DRAFT_486156	A0A2T3ZZF9_TRIHA	AMP-dependent synthetase/ligase domain-containing protein	570	31.6133	-1.75764	0.534962	4.68275e-05	0.000419935
M431DRAFT_486176	A0A2T3ZZH9_TRIHA	Deacetylase sirtuin-type domain-containing protein	401	207.193	-0.303254	0.100283	0.00121771	0.00644838
M431DRAFT_486447	A0A2T3ZYM4_TRIHA	Pseudouridine synthase RsuA/RluA-like domain-containing protein	570	342.923	-0.583484	0.123253	4.10073e-07	6.85261e-06
M431DRAFT_486469	A0A2T3ZYX8_TRIHA	amidase (EC 3.5.1.4)	564	336.109	-0.623885	0.093583	4.52652e-12	2.78442e-10
M431DRAFT_486558	A0A2T3ZXL0_TRIHA	Uncharacterized protein	165	23.6735	1.11263	0.43366	0.000618047	0.00368239
M431DRAFT_486642	A0A2T3ZXW2_TRIHA	NB-ARC domain-containing protein	904	328.553	-0.551373	0.143594	2.46954e-05	0.000239994
M431DRAFT_486695	A0A2T3ZX46_TRIHA	RNA helicase (EC 3.6.4.13)	613	624.136	0.317328	0.0852324	9.62492e-05	0.00076542
M431DRAFT_486761	A0A2T3ZXB7_TRIHA	Tyrosine specific protein phosphatases domain-containing protein	628	342.024	0.578155	0.0919598	6.50669e-11	3.04716e-09
M431DRAFT_486793	A0A2T3ZXE0_TRIHA	Lytic polysaccharide monooxygenase	271	21138.8	-1.0151	0.115444	1.34149e-19	2.88041e-17
M431DRAFT_486840	A0A2T3ZWL7_TRIHA	Nucleolar GTP-binding protein 2	602	977.261	0.401183	0.126518	0.000519488	0.00317666
M431DRAFT_487075	A0A2T3ZWJ6_TRIHA	SH3 domain-containing protein	946	293.357	0.458205	0.106372	4.6036e-06	5.70686e-05
M431DRAFT_487249	A0A2T3ZVE9_TRIHA	Transglycosylase SLT domain-containing protein	203	7.5429	2.89361	0.860797	5.73217e-05	0.000494557
M431DRAFT_487349	A0A2T3ZVR8_TRIHA	chitinase (EC 3.2.1.14)	412	256.425	0.906234	0.263709	5.04655e-05	0.000447621
M431DRAFT_487382	A0A2T3ZV04_TRIHA	glucan endo-1,3-beta-D-glucosidase (EC 3.2.1.39) (Endo-1,3-beta-glucanase btgC) (Laminarinase btgC)	391	32.6706	2.89493	0.544174	5.81147e-09	1.60132e-07
M431DRAFT_487386	A0A2T3ZV17_TRIHA	Uncharacterized protein	419	123.48	0.792341	0.213793	2.26009e-05	0.00022249
M431DRAFT_487404	A0A2T3ZV45_TRIHA	Sulfatase N-terminal domain-containing protein	1065	714.935	0.281411	0.0767753	0.000140041	0.00105891
M431DRAFT_487503	A0A2T3ZUL2_TRIHA	Uncharacterized protein	410	1039.04	-1.00854	0.207251	9.4367e-08	1.89734e-06
M431DRAFT_487511	A0A2T3ZUW1_TRIHA	Cyclin N-terminal domain-containing protein	738	301.457	0.49573	0.126414	2.18484e-05	0.000216959
M431DRAFT_487545	A0A2T3ZUR0_TRIHA	beta-glucosidase (EC 3.2.1.21)	767	881.724	-0.510366	0.0969794	3.42581e-08	7.68949e-07
M431DRAFT_487625	A0A2T3ZU94_TRIHA	Major facilitator superfamily (MFS) profile domain-containing protein	574	376.062	-1.48269	0.252329	2.55641e-10	1.02077e-08
M431DRAFT_487678	A0A2T3ZUE7_TRIHA	Purine-cytosine permease	490	340.272	0.593044	0.0959482	1.2836e-10	5.55414e-09
M431DRAFT_487795	A0A2T3ZU72_TRIHA	Peptidase S8/S53 domain-containing protein	951	10400.1	-1.1297	0.249697	4.21939e-07	7.00973e-06
M431DRAFT_487806	A0A2T3ZU84_TRIHA	Major facilitator superfamily (MFS) profile domain-containing protein	544	92013.4	-1.13131	0.340043	5.46622e-05	0.000476306
M431DRAFT_487854	A0A2T3ZTW6_TRIHA	1-alkyl-2-acetylglycerophosphocholine esterase (EC 3.1.1.47)	385	484.143	-0.334463	0.099706	0.000356283	0.00233689
M431DRAFT_487861	A0A2T3ZTY4_TRIHA	MARVEL domain-containing protein	151	1110.24	-1.60801	0.169949	1.87065e-22	5.75351e-20
M431DRAFT_487869	A0A2T3ZTX7_TRIHA	Myb-like domain-containing protein	348	421.443	0.603362	0.160302	2.89973e-05	0.000276194
M431DRAFT_487902	A0A2T3ZTI5_TRIHA	DDHD domain-containing protein	988	533.158	-0.400913	0.128943	0.000602184	0.00359919
M431DRAFT_487974	A0A2T3ZT97_TRIHA	Calponin-homology (CH) domain-containing protein	644	8364.25	-0.217974	0.064545	0.000528292	0.00322357
M431DRAFT_488097	A0A2T3ZT70_TRIHA	Major facilitator superfamily (MFS) profile domain-containing protein	504	779.205	0.757836	0.180049	3.117e-06	4.07717e-05
M431DRAFT_488109	A0A2T3ZT79_TRIHA	Major facilitator superfamily (MFS) profile domain-containing protein	584	324.522	0.434343	0.14006	0.000561187	0.00339517
M431DRAFT_488114	A0A2T3ZT87_TRIHA	FAD-binding domain-containing protein	413	60.7348	-0.689264	0.21499	0.000173081	0.00126993
M431DRAFT_488150	A0A2T3ZSZ4_TRIHA	C2H2-type domain-containing protein	460	23.1403	1.49859	0.682591	0.00111526	0.00599229
M431DRAFT_488286	A0A2T3ZSI9_TRIHA	Uncharacterized protein	101	4922.77	-0.228709	0.0760266	0.00177167	0.00880037
M431DRAFT_488374	A0A2T3ZSA1_TRIHA	Lytic polysaccharide monooxygenase	248	10523.8	0.933541	0.158868	4.1856e-10	1.59305e-08
M431DRAFT_488425	A0A2T3ZS67_TRIHA	Prion-inhibition and propagation HeLo domain-containing protein	569	55.9975	0.688992	0.217305	0.000196999	0.00142339
M431DRAFT_488745	A0A2T4ASC2_TRIHA	C2H2-type domain-containing protein	958	209.423	0.59124	0.114146	4.28963e-08	9.36967e-07
M431DRAFT_488787	A0A2T4ASI0_TRIHA	Nitroreductase domain-containing protein	211	5201.57	0.454671	0.150419	0.000674574	0.00395908
M431DRAFT_488862	A0A2T4ASQ5_TRIHA	Beta-mannosidase A (EC 3.2.1.25) (Mannanase A)	920	175.942	0.478214	0.127418	4.54358e-05	0.000409715
M431DRAFT_488896	A0A2T4ASU5_TRIHA	NACHT domain-containing protein	1165	388.068	-0.415007	0.096984	6.2004e-06	7.47463e-05
M431DRAFT_488914	A0A2T4ASY6_TRIHA	MHYT domain-containing protein	871	1075.49	-1.78007	0.58277	8.79982e-05	0.000706718
M431DRAFT_488926	A0A2T4AT64_TRIHA	Aquaporin	294	26.6848	0.89245	0.313648	0.000387795	0.00249921
M431DRAFT_489009	A0A2T4ATF2_TRIHA	Peptidase S8/S53 domain-containing protein	841	49.2729	0.599886	0.211506	0.000725054	0.0041969
M431DRAFT_489135	A0A2T4ATJ5_TRIHA	Major facilitator superfamily (MFS) profile domain-containing protein	571	1391.35	0.330008	0.05269	1.63142e-10	6.77574e-09
M431DRAFT_489245	A0A2T4ATT9_TRIHA	small monomeric GTPase (EC 3.6.5.2)	216	401.741	0.457615	0.120533	4.14178e-05	0.000377672
M431DRAFT_489274	A0A2T4ATW9_TRIHA	Photolyase/cryptochrome alpha/beta domain-containing protein	580	3.5011	-0.351947	0.772062	0.00110927	0.00597223
M431DRAFT_489279	A0A2T4ATX8_TRIHA	Major facilitator superfamily (MFS) profile domain-containing protein	500	467.634	-0.383969	0.102209	6.4841e-05	0.000548937
M431DRAFT_489293	A0A2T4AU08_TRIHA	UBX domain-containing protein 2	485	704.555	-0.335802	0.0882766	6.47139e-05	0.000548937
M431DRAFT_489331	A0A2T4AU23_TRIHA	Intradiol ring-cleavage dioxygenases domain-containing protein	329	542.582	-1.21719	0.241328	3.08887e-08	7.01189e-07
M431DRAFT_489366	A0A2T4AU78_TRIHA	Hydrophobin	93	559.84	-0.957609	0.271993	3.35991e-05	0.000314439
M431DRAFT_489474	A0A2T4AUF6_TRIHA	PLD phosphodiesterase domain-containing protein	1098	908.23	0.394544	0.0766042	9.83817e-08	1.95731e-06
M431DRAFT_489519	A0A2T4AUK4_TRIHA	Uncharacterized protein	110	10.7731	-1.32168	0.615812	0.00147718	0.0075756
M431DRAFT_489532	A0A2T4AUL7_TRIHA	ATP-dependent RNA helicase (EC 3.6.4.13)	650	699.65	0.467298	0.0982013	5.47886e-07	8.84389e-06
M431DRAFT_489577	A0A2T4AUQ2_TRIHA	ABC transporter domain-containing protein	740	549.515	0.403759	0.120264	0.000267456	0.00185824
M431DRAFT_489646	A0A2T4AUZ6_TRIHA	RING-type domain-containing protein	958	2422.01	0.391753	0.0834971	1.01915e-06	1.52203e-05
M431DRAFT_489676	A0A2T4AUZ4_TRIHA	Anoctamin dimerisation domain-containing protein	723	831.875	-0.620894	0.132433	4.46136e-07	7.35801e-06
M431DRAFT_489677	A0A2T4AV25_TRIHA	Calcineurin-like phosphoesterase domain-containing protein	323	1524.11	-0.461162	0.0911601	1.22557e-07	2.36791e-06
M431DRAFT_489806	A0A2T4AVC6_TRIHA	AA1-like domain-containing protein	230	80.6329	0.840724	0.189329	9.51021e-07	1.43536e-05
M431DRAFT_489949	A0A2T4AVU9_TRIHA	NADPH-dependent diflavin oxidoreductase 1 (EC 1.18.1.-) (NADPH-dependent FMN and FAD-containing oxidoreductase)	620	122.094	0.82044	0.198668	4.15693e-06	5.19845e-05
M431DRAFT_489968	A0A2T4AW35_TRIHA	Uncharacterized protein	417	845.716	0.447351	0.0860153	6.21588e-08	1.3027e-06
M431DRAFT_490071	A0A2T4AWD2_TRIHA	AAA+ ATPase domain-containing protein	408	2347.2	-0.276345	0.0783462	0.000279729	0.00192695
M431DRAFT_490162	A0A2T4AN90_TRIHA	Prion-inhibition and propagation HeLo domain-containing protein	1180	719.076	0.225911	0.0742538	0.00160803	0.00810426
M431DRAFT_490173	A0A2T4ANF7_TRIHA	Transcription factor hoxa13	1215	976.81	0.204383	0.0663819	0.00152035	0.0077516
M431DRAFT_490197	A0A2T4ANE1_TRIHA	Uncharacterized protein	1053	186.95	-0.611948	0.116063	2.42263e-08	5.67275e-07
M431DRAFT_490234	A0A2T4ANH7_TRIHA	Cell cycle inhibitor Nif1	744	374.957	0.47971	0.0945228	1.07915e-07	2.13578e-06
M431DRAFT_490239	A0A2T4ANH8_TRIHA	NEDD8-activating enzyme E1 catalytic subunit (EC 6.2.1.64)	437	772.477	-0.24065	0.076815	0.0011295	0.00605736
M431DRAFT_490306	A0A2T4ANM2_TRIHA	Zn(2)-C6 fungal-type domain-containing protein	666	1632.64	0.425647	0.087982	4.416e-07	7.29377e-06
M431DRAFT_490339	A0A2T4AP86_TRIHA	TRAPP trafficking subunit Trs65-domain-containing protein	615	268.26	0.337344	0.111393	0.00108393	0.0058683
M431DRAFT_490346	A0A2T4ANR5_TRIHA	Small ribosomal subunit protein mS29	456	765.773	0.316657	0.0832171	6.69132e-05	0.000562227
M431DRAFT_490376	A0A2T4ANV4_TRIHA	Cell wall proline rich protein	956	2392.48	0.330549	0.0796032	1.59582e-05	0.000166456
M431DRAFT_490407	A0A2T4ANX6_TRIHA	Zinc/iron permease	514	253.695	-0.355003	0.122716	0.0015297	0.0077888
M431DRAFT_490419	A0A2T4AP02_TRIHA	ER-bound oxygenase mpaB/mpaB'/Rubber oxygenase catalytic domain-containing protein	424	727.668	-0.89497	0.160361	2.49553e-09	7.69366e-08
M431DRAFT_4907	A0A2T4AGE5_TRIHA	Carrier domain-containing protein	14364	332.751	-0.87379	0.105381	1.27427e-17	2.04242e-15
M431DRAFT_490750	A0A2T4AQB7_TRIHA	Zn(2)-C6 fungal-type domain-containing protein	340	201.03	-0.473541	0.105585	1.89965e-06	2.63634e-05
M431DRAFT_490831	A0A2T4AQ60_TRIHA	Glyoxalase-like domain-containing protein	273	577.762	-0.400655	0.100646	2.39565e-05	0.000233412
M431DRAFT_490835	A0A2T4AQ80_TRIHA	Major facilitator superfamily (MFS) profile domain-containing protein	474	175.903	0.563899	0.210802	0.00127617	0.00671418
M431DRAFT_490918	A0A2T4AQH7_TRIHA	Uncharacterized protein	364	193.553	0.397697	0.120203	0.00033019	0.00219612
M431DRAFT_490938	A0A2T4AQJ3_TRIHA	REJ domain-containing protein	788	94.1183	-0.917226	0.248125	1.86388e-05	0.000190063
M431DRAFT_490939	A0A2T4AQL2_TRIHA	Basic proline-rich protein	323	473.63	0.519493	0.100052	5.11076e-08	1.0953e-06
M431DRAFT_491009	A0A2T4AQR1_TRIHA	Phytanoyl-CoA dioxygenase family protein	300	32.2898	2.22091	0.38077	3.78927e-10	1.45682e-08
M431DRAFT_491018	A0A2T4AQS0_TRIHA	2-(3-amino-3-carboxypropyl)histidine synthase subunit 1 (EC 2.5.1.108) (Diphthamide biosynthesis protein 1) (Diphtheria toxin resistance protein 1) (S-adenosyl-L-methionine:L-histidine 3-amino-3-carboxypropyltransferase 1)	849	2558.21	-0.450077	0.117624	4.64942e-05	0.000417604
M431DRAFT_491107	A0A2T4AR27_TRIHA	Uncharacterized protein	699	1060.29	-0.328974	0.0870656	7.33107e-05	0.00060567
M431DRAFT_491191	A0A2T4AR97_TRIHA	Steroid 5-alpha reductase C-terminal domain-containing protein	359	1936.21	-2.71933	0.32775	5.34754e-18	9.12203e-16
M431DRAFT_491272	A0A2T4ARJ3_TRIHA	FHA domain-containing protein	646	1457.91	-0.454223	0.0793725	2.92355e-09	8.71348e-08
M431DRAFT_491326	A0A2T4ARN0_TRIHA	Transcriptional coactivator HFI1/ADA1	445	240.332	0.463804	0.102821	1.84157e-06	2.58411e-05
M431DRAFT_491362	A0A2T4ARS0_TRIHA	Major facilitator superfamily (MFS) profile domain-containing protein	661	1074.43	0.405009	0.144694	0.00166956	0.0083662
M431DRAFT_491504	A0A2T4AJP2_TRIHA	protein-ribulosamine 3-kinase (EC 2.7.1.172)	322	101.245	-1.06036	0.181782	4.58605e-10	1.72812e-08
M431DRAFT_491778	A0A2T4AKS7_TRIHA	Ammonium-dependent carbamoyl phosphate synthetase (EC 6.3.4.16) (EC 6.3.5.5) (Arginine-specific carbamoyl phosphate synthetase, ammonia chain) (Glutamine-dependent carbamoyl phosphate synthetase)	1170	3078.34	0.579897	0.111933	4.38698e-08	9.56275e-07
M431DRAFT_491972	A0A2T4AL03_TRIHA	FAS1 domain-containing protein	351	911.398	1.02924	0.183649	1.83843e-09	5.92671e-08
M431DRAFT_491998	A0A2T4ALN9_TRIHA	Zn(2)-C6 fungal-type domain-containing protein	671	387.235	0.562525	0.0906809	1.18199e-10	5.15366e-09
M431DRAFT_492020	A0A2T4AL44_TRIHA	4-aminobutyrate aminotransferase (EC 2.6.1.19) (GABA aminotransferase) (Gamma-amino-N-butyrate transaminase)	460	49.7251	-1.08472	0.321225	5.34771e-05	0.000469213
M431DRAFT_492146	A0A2T4ALH4_TRIHA	Elongator complex protein 5	340	157.291	0.383635	0.131768	0.0013244	0.00692316
M431DRAFT_492285	A0A2T4ALT2_TRIHA	RmlD-like substrate binding domain-containing protein	318	1014.25	-0.36221	0.0886865	1.82018e-05	0.000186274
M431DRAFT_492327	A0A2T4ALX2_TRIHA	Zn(2)-C6 fungal-type domain-containing protein	1209	383.1	0.382756	0.131366	0.00130532	0.00684856
M431DRAFT_492385	A0A2T4AM31_TRIHA	DUF6594 domain-containing protein	287	449.921	-0.637535	0.150955	3.81178e-06	4.81978e-05
M431DRAFT_492589	A0A2T4AMW3_TRIHA	Sulfite oxidase	566	7660.93	-1.22474	0.209049	3.76998e-10	1.45432e-08
M431DRAFT_492647	A0A2T4AN23_TRIHA	Major facilitator superfamily (MFS) profile domain-containing protein	475	7.14691	1.25836	0.584561	0.00174691	0.00870747
M431DRAFT_492672	A0A2T4AGT4_TRIHA	ATP dependent RNA helicase	1486	1079.85	-0.27895	0.0851364	0.000592641	0.00355085
M431DRAFT_492701	A0A2T4AGN3_TRIHA	G-patch domain-containing protein	1128	1797.86	0.179182	0.0524723	0.000508995	0.00312762
M431DRAFT_492706	A0A2T4AH55_TRIHA	fructose-bisphosphatase (EC 3.1.3.11) (D-fructose-1,6-bisphosphate 1-phosphohydrolase)	339	1588.44	-1.24447	0.238463	1.25133e-08	3.18572e-07
M431DRAFT_492847	A0A2T4AH78_TRIHA	Uncharacterized protein	723	2735.73	0.34442	0.0966985	0.000162822	0.00120869
M431DRAFT_492850	A0A2T4AH48_TRIHA	Chromatin structure-remodeling complex subunit SFH1 (RSC complex subunit SFH1) (SNF5 homolog 1)	600	364.816	0.291691	0.0935716	0.00098431	0.00540872
M431DRAFT_492934	A0A2T4AH89_TRIHA	Nucleoside phosphorylase domain-containing protein	607	535.779	0.551305	0.0969389	2.91793e-09	8.71348e-08
M431DRAFT_492960	A0A2T4AHC3_TRIHA	Rad21/Rec8-like protein N-terminal domain-containing protein	629	1785.62	0.267176	0.0583693	2.74136e-06	3.64054e-05
M431DRAFT_493011	A0A2T4AHH8_TRIHA	Ribonucleoside-diphosphate reductase (EC 1.17.4.1)	903	2549.38	-0.418741	0.151147	0.00150141	0.00767222
M431DRAFT_493084	A0A2T4AHP6_TRIHA	non-specific serine/threonine protein kinase (EC 2.7.11.1)	492	240.859	0.409085	0.14376	0.00141852	0.00733062
M431DRAFT_493089	A0A2T4AHU2_TRIHA	Autophagy-related protein 101	215	280.803	0.438764	0.0983565	2.5891e-06	3.47453e-05
M431DRAFT_493093	A0A2T4AHQ5_TRIHA	PH domain-containing protein	1207	865.161	-0.682929	0.138562	1.09683e-07	2.15578e-06
M431DRAFT_493102	A0A2T4AHR4_TRIHA	Peptidase M24 domain-containing protein	411	3554.7	0.28189	0.094163	0.00156274	0.00792514
M431DRAFT_493163	A0A2T4AI08_TRIHA	C6 transcription factor	376	393.111	0.501588	0.0972915	6.53179e-08	1.36034e-06
M431DRAFT_4932	A0A2T4AG04_TRIHA	PH domain-containing protein	480	536.425	0.453638	0.124824	7.99171e-05	0.000651473
M431DRAFT_493331	A0A2T4AII8_TRIHA	Nucleoporin Nup54 alpha-helical domain-containing protein	423	695.653	0.328674	0.0845505	4.88412e-05	0.000435249
M431DRAFT_493368	A0A2T4AII9_TRIHA	UDENN domain-containing protein	1146	803.728	0.352409	0.0653289	3.09312e-08	7.01189e-07
M431DRAFT_493399	A0A2T4AIR4_TRIHA	D-xylose 1-dehydrogenase (NADP(+), D-xylono-1,5-lactone-forming) (EC 1.1.1.179) (D-xylose-NADP dehydrogenase)	390	1653.99	0.48669	0.0884506	1.0089e-08	2.64546e-07
M431DRAFT_493403	A0A2T4AJ42_TRIHA	CAP-Gly domain-containing protein	242	1052.11	0.341848	0.0899112	6.45743e-05	0.000548937
M431DRAFT_493411	A0A2T4AIS4_TRIHA	DUF1308 domain-containing protein	519	79.5457	0.506889	0.173952	0.000795112	0.00454651
M431DRAFT_493472	A0A2T4AIU9_TRIHA	Cytochrome b5 heme-binding domain-containing protein	176	1953.49	-0.523966	0.106539	2.00998e-07	3.65978e-06
M431DRAFT_493569	A0A2T4AJ56_TRIHA	Chaps-domain-containing protein	692	2124.6	0.256766	0.0696576	0.000143817	0.00108029
M431DRAFT_493779	A0A2T4AE61_TRIHA	Short-chain dehydrogenase	323	6148.11	0.602437	0.232836	0.0014533	0.00747674
M431DRAFT_493829	A0A2T4AEE9_TRIHA	Uncharacterized protein	788	306.858	0.419001	0.14783	0.00148943	0.00761787
M431DRAFT_493890	A0A2T4AEK3_TRIHA	Protein phosphatase 1 regulatory subunit 7	379	1917.47	-0.275647	0.0857456	0.000738785	0.00426337
M431DRAFT_493907	A0A2T4AEW4_TRIHA	C2H2-type domain-containing protein	261	4916.53	-0.730905	0.218146	8.56615e-05	0.000692166
M431DRAFT_493927	A0A2T4AEP7_TRIHA	Superkiller protein 3	1421	667.808	0.235881	0.0631734	0.000127757	0.000978131
M431DRAFT_493995	A0A2T4AF56_TRIHA	Major facilitator superfamily (MFS) profile domain-containing protein	553	21396.8	0.993037	0.128871	1.3309e-15	1.58226e-13
M431DRAFT_4940	A0A2T4AGI6_TRIHA	F-box domain-containing protein	616	464.75	0.313574	0.089534	0.000226378	0.00160211
M431DRAFT_494007	A0A2T4AER1_TRIHA	Peptidase M14 carboxypeptidase A domain-containing protein	422	350.866	1.44028	0.388497	1.07365e-05	0.000119551
M431DRAFT_494019	A0A2T4AEZ1_TRIHA	SSCRP protein	204	160.714	0.442736	0.158514	0.00146158	0.00751253
M431DRAFT_494068	A0A2T4AEV5_TRIHA	DNA (cytosine-5-)-methyltransferase (EC 2.1.1.37)	1168	7.01863	1.93194	0.621249	0.000120123	0.000927409
M431DRAFT_494141	A0A2T4AFA9_TRIHA	Frequency clock protein	1013	2206.03	-2.55507	0.151341	3.26826e-65	1.23976e-61
M431DRAFT_494145	A0A2T4AF73_TRIHA	C-CAP/cofactor C-like domain-containing protein	366	534.127	-0.793271	0.0940776	4.50536e-18	7.88785e-16
M431DRAFT_494206	A0A2T4AFA3_TRIHA	Methyltransferase domain-containing protein	368	79.5224	0.533686	0.171453	0.000383691	0.0024795
M431DRAFT_494223	A0A2T4AFB6_TRIHA	Large ribosomal subunit protein mL50	375	1025.1	0.263057	0.0793828	0.000554639	0.00335912
M431DRAFT_494230	A0A2T4AFL0_TRIHA	Uncharacterized protein	523	1831.98	-0.736911	0.145577	5.27313e-08	1.11956e-06
M431DRAFT_494245	A0A2T4AFF9_TRIHA	DUF4045 domain-containing protein	1020	266.057	0.534436	0.140863	3.262e-05	0.000306789
M431DRAFT_494287	A0A2T4AFH3_TRIHA	Cyanobacterial phytochrome B	1412	1006.77	-0.699994	0.148504	3.04934e-07	5.26051e-06
M431DRAFT_494306	A0A2T4AFJ9_TRIHA	FAD-binding domain-containing protein	462	453.189	0.673437	0.106816	4.73518e-11	2.28332e-09
M431DRAFT_494382	A0A2T4AFT1_TRIHA	C2H2-type domain-containing protein	328	429.868	-2.59132	0.259408	8.76926e-25	3.44118e-22
M431DRAFT_494425	A0A2T4AFY8_TRIHA	RTA1 like protein	305	179.579	-1.08215	0.167381	8.16006e-12	4.76213e-10
M431DRAFT_494517	A0A2T4AG77_TRIHA	Riboflavin kinase (EC 2.7.1.26) (Flavin mononucleotide kinase 1)	182	987.496	-0.974021	0.345281	0.000327555	0.0021837
M431DRAFT_494543	A0A2T4AG90_TRIHA	Glucose-repressible gene protein	72	3379.16	-6.51222	0.595161	3.50732e-29	1.66305e-26
M431DRAFT_494556	A0A2T4AGG8_TRIHA	Carboxypeptidase	621	90.6347	-1.27359	0.336051	8.98007e-06	0.000103225
M431DRAFT_494691	A0A2T4ABZ0_TRIHA	Prokaryotic-type class I peptide chain release factors domain-containing protein	784	472.813	0.586207	0.103682	3.08504e-09	9.14264e-08
M431DRAFT_494739	A0A2T4ABQ0_TRIHA	Uncharacterized protein	522	70.7036	-1.3485	0.289638	2.1024e-07	3.82194e-06
M431DRAFT_494869	A0A2T4AC41_TRIHA	TPR domain protein	545	12.3895	-3.07872	0.601657	3.05986e-08	6.96424e-07
M431DRAFT_494876	A0A2T4ACC4_TRIHA	Malate dehydrogenase	256	1085.58	0.45355	0.0916865	2.29334e-07	4.13602e-06
M431DRAFT_494998	A0A2T4ACL5_TRIHA	Uncharacterized protein	465	681.713	-0.701796	0.111352	4.22175e-11	2.05314e-09
M431DRAFT_495013	A0A2T4ACH3_TRIHA	Uncharacterized protein	221	18767.8	0.244397	0.0484493	3.05997e-07	5.26815e-06
M431DRAFT_495079	A0A2T4ACP6_TRIHA	ER lumen protein-retaining receptor	341	2062.87	-0.39797	0.0656767	4.70474e-10	1.76699e-08
M431DRAFT_495118	A0A2T4ACT0_TRIHA	Protein CFT1 (Cleavage factor two protein 1) (Protein cft1)	1439	831.669	0.29985	0.0918425	0.000569217	0.0034328
M431DRAFT_495127	A0A2T4ACX4_TRIHA	FAS1 domain-containing protein	220	405.945	-0.450904	0.152776	0.000841984	0.00473876
M431DRAFT_495158	A0A2T4ACW3_TRIHA	Histone deacetylase interacting domain-containing protein	1517	1166.31	-0.244615	0.0709682	0.000363318	0.00237209
M431DRAFT_495218	A0A2T4AD37_TRIHA	FAD-binding FR-type domain-containing protein	557	800.466	0.273165	0.0893204	0.0012799	0.00672911
M431DRAFT_495261	A0A2T4AD74_TRIHA	Succinate-semialdehyde dehydrogenase, mitochondrial (EC 1.2.1.24) (NAD(+)-dependent succinic semialdehyde dehydrogenase)	778	1775.65	-0.429236	0.139791	0.000632103	0.00375043
M431DRAFT_495281	A0A2T4AD86_TRIHA	Histidine biosynthesis trifunctional protein [Includes: Phosphoribosyl-AMP cyclohydrolase (EC 3.5.4.19); Phosphoribosyl-ATP pyrophosphohydrolase (EC 3.6.1.31); Histidinol dehydrogenase (HDH) (EC 1.1.1.23)]	861	951.552	0.330645	0.0837888	3.52915e-05	0.000328387
M431DRAFT_495340	A0A2T4ADM3_TRIHA	Uncharacterized protein	159	5134.24	-1.10549	0.239773	3.27788e-07	5.60937e-06
M431DRAFT_495420	A0A2T4ADN8_TRIHA	Beta-flanking protein	206	5943.72	-0.365991	0.0909699	2.32389e-05	0.000227986
M431DRAFT_495635	A0A2T4A9E5_TRIHA	Zn(2)-C6 fungal-type domain-containing protein	680	300.971	-0.714887	0.153687	4.39613e-07	7.27399e-06
M431DRAFT_495654	A0A2T4A9C3_TRIHA	Glycoside hydrolase family 127 protein	664	27.6982	-0.771311	0.32799	0.00167324	0.00838045
M431DRAFT_495656	A0A2T4A9E6_TRIHA	VWFA domain-containing protein	750	1938.02	-0.322394	0.0987977	0.000518642	0.0031732
M431DRAFT_495675	A0A2T4A9I6_TRIHA	Uncharacterized protein	575	380.079	0.417936	0.10357	1.8151e-05	0.000185921
M431DRAFT_495727	A0A2T4A9K0_TRIHA	Extracellular membrane protein CFEM domain-containing protein	84	7396.64	-1.23076	0.274831	4.91822e-07	8.00706e-06
M431DRAFT_495761	A0A2T4A9P1_TRIHA	Sodium/calcium exchanger membrane region domain-containing protein	521	573.203	0.405029	0.10655	5.06876e-05	0.000448891
M431DRAFT_495902	A0A2T4AA47_TRIHA	NADH:ubiquinone oxidoreductase intermediate-associated protein 30 domain-containing protein	570	186.632	0.599938	0.242757	0.00195278	0.00957872
M431DRAFT_495939	A0A2T4AA79_TRIHA	DUF1348-domain-containing protein	144	56.7427	-0.660018	0.274172	0.00190939	0.00940189
M431DRAFT_496016	A0A2T4AAE8_TRIHA	Vacuolar membrane protein	625	313.599	0.413317	0.111673	7.47695e-05	0.000614188
M431DRAFT_496025	A0A2T4AAF7_TRIHA	ATP-dependent RNA helicase DHX8	220	229.899	-0.973942	0.169668	8.43254e-10	3.01768e-08
M431DRAFT_496217	A0A2T4AB05_TRIHA	FAD-binding PCMH-type domain-containing protein	496	61.1403	4.02355	1.15334	1.47919e-05	0.000155575
M431DRAFT_496303	A0A2T4ABB9_TRIHA	Xaa-Pro aminopeptidase (EC 3.4.11.9) (Aminoacylproline aminopeptidase) (Prolidase)	513	2270.45	-0.448429	0.105854	6.55336e-06	7.83374e-05
M431DRAFT_496402	A0A2T4A7V5_TRIHA	Uncharacterized protein	225	51.5319	-0.872418	0.249649	4.26138e-05	0.000386411
M431DRAFT_496465	A0A2T4A7U2_TRIHA	BING4 C-terminal domain-containing protein	555	339.874	0.385425	0.116136	0.000335912	0.00222963
M431DRAFT_496481	A0A2T4A7Z8_TRIHA	Uncharacterized protein	635	849.154	0.385995	0.0680217	5.3423e-09	1.47921e-07
M431DRAFT_496483	A0A2T4A821_TRIHA	Major facilitator superfamily (MFS) profile domain-containing protein	561	7.12936	1.8145	0.826636	0.00120778	0.00640773
M431DRAFT_496485	A0A2T4A7W9_TRIHA	Amino acid permease/ SLC12A domain-containing protein	519	130.06	1.05779	0.219333	1.19442e-07	2.31559e-06
M431DRAFT_496489	A0A2T4A7Y9_TRIHA	Small-subunit processome Utp12 domain-containing protein	402	706.877	0.291021	0.0847316	0.000322153	0.0021502
M431DRAFT_496754	A0A2T4A8P6_TRIHA	Rhodopsin domain-containing protein	398	1058.01	-0.614264	0.161674	2.44252e-05	0.000237571
M431DRAFT_496780	A0A2T4A918_TRIHA	Zn(2)-C6 fungal-type domain-containing protein	585	80.5733	-0.596962	0.201585	0.000483993	0.00299665
M431DRAFT_496825	A0A2T4A616_TRIHA	Ilp is an apoptosis inhibitor	192	149.709	-1.05824	0.167125	1.99836e-11	1.06767e-09
M431DRAFT_496856	A0A2T4A637_TRIHA	Prion-inhibition and propagation HeLo domain-containing protein	540	22.8727	1.00785	0.354087	0.000330129	0.00219612
M431DRAFT_496922	A0A2T4A676_TRIHA	Zn(2)-C6 fungal-type domain-containing protein	954	939.182	0.670167	0.157715	3.28568e-06	4.25867e-05
M431DRAFT_496976	A0A2T4A6E3_TRIHA	WSC domain-containing protein	932	26430.8	0.292142	0.0963988	0.00130321	0.00684062
M431DRAFT_497027	A0A2T4A6M7_TRIHA	CENP-V/GFA domain-containing protein	210	671.823	-0.799762	0.277348	0.000359538	0.00235417
M431DRAFT_497071	A0A2T4A6P5_TRIHA	Nucleotide exchange factor Fes1 domain-containing protein	220	1015.18	-1.61295	0.520973	8.56996e-05	0.000692166
M431DRAFT_497092	A0A2T4A6R7_TRIHA	Uncharacterized protein	637	927.976	0.369841	0.0682089	2.45019e-08	5.70207e-07
M431DRAFT_497109	A0A2T4A6S6_TRIHA	Homeobox domain-containing protein	658	465.322	0.711766	0.123343	1.20519e-09	4.09404e-08
M431DRAFT_497223	A0A2T4A7B0_TRIHA	Enoyl reductase (ER) domain-containing protein	335	1136.52	-0.472393	0.107947	3.25115e-06	4.21871e-05
M431DRAFT_497298	A0A2T4A7E8_TRIHA	BZIP domain-containing protein	206	38.0796	-1.35346	0.291784	2.52441e-07	4.45288e-06
M431DRAFT_497345	A0A2T4A4P6_TRIHA	TauD/TfdA-like domain-containing protein	395	234.27	0.938847	0.283558	7.5541e-05	0.000619349
M431DRAFT_497371	A0A2T4A4S6_TRIHA	Glycoside hydrolase family 3 protein	533	399.352	0.497682	0.115029	3.97624e-06	4.99996e-05
M431DRAFT_497410	A0A2T4A4Z3_TRIHA	Coatomer subunit beta'	851	5459.76	0.173219	0.0528815	0.00087385	0.00488904
M431DRAFT_497428	A0A2T4A502_TRIHA	Uncharacterized protein	723	62.6631	-0.532991	0.193168	0.00110826	0.00597223
M431DRAFT_497552	A0A2T4A5A3_TRIHA	Histidine-specific methyltransferase SAM-dependent domain-containing protein	848	11325.6	-0.691471	0.201357	9.0158e-05	0.000722533
M431DRAFT_497687	A0A2T4A5P5_TRIHA	IMD domain-containing protein	476	548.378	-0.322342	0.0784839	1.95503e-05	0.000197412
M431DRAFT_497735	A0A2T4A5V7_TRIHA	C2H2-type domain-containing protein	287	298.741	0.586448	0.131512	1.51357e-06	2.1748e-05
M431DRAFT_497896	A0A2T4A3J0_TRIHA	C3H1-type domain-containing protein	1118	471.37	0.290425	0.0836526	0.000287018	0.00196644
M431DRAFT_497910	A0A2T4A3T9_TRIHA	Transporter	563	325.482	-0.617227	0.139012	1.47137e-06	2.1222e-05
M431DRAFT_497924	A0A2T4A3L8_TRIHA	Uncharacterized protein	751	615.775	0.26455	0.077059	0.000361996	0.00236754
M431DRAFT_498	A0A2T4ATQ8_TRIHA	DUF1772 domain-containing protein	163	897.057	-0.768452	0.156712	1.10487e-07	2.16782e-06
M431DRAFT_498024	A0A2T4A3U6_TRIHA	XPG-I domain-containing protein	803	397.372	-0.465379	0.0971648	4.50904e-07	7.42316e-06
M431DRAFT_498061	A0A2T4A413_TRIHA	Protein kinase domain-containing protein	609	353.823	0.448662	0.0865967	6.63202e-08	1.37723e-06
M431DRAFT_498069	A0A2T4A3Z6_TRIHA	Mitochondrial carrier	302	24.4037	-1.24585	0.453076	0.000348357	0.00229682
M431DRAFT_498162	A0A2T4A482_TRIHA	AAA+ ATPase domain-containing protein	2337	1080.22	-0.466862	0.120353	2.75808e-05	0.0002642
M431DRAFT_498288	A0A2T4A1V3_TRIHA	60S ribosomal protein L12	165	14078	0.423249	0.0664989	7.34787e-11	3.39914e-09
M431DRAFT_498289	A0A2T4A1T8_TRIHA	Small ribosomal subunit protein eS1	256	25246.3	0.399614	0.0552272	1.78735e-13	1.4125e-11
M431DRAFT_498474	A0A2T4A2D1_TRIHA	Uncharacterized protein	234	303.094	-0.498577	0.111427	1.83141e-06	2.57302e-05
M431DRAFT_498518	A0A2T4A2G9_TRIHA	Uncharacterized protein	292	243.27	-0.665148	0.256385	0.00115009	0.00614462
M431DRAFT_498615	A0A2T4A2S8_TRIHA	60S ribosomal protein L16	202	9239.32	0.410223	0.0637885	5.78745e-11	2.7557e-09
M431DRAFT_498617	A0A2T4A320_TRIHA	Uncharacterized protein	120	204.727	0.413688	0.113342	9.59709e-05	0.000764275
M431DRAFT_498643	A0A2T4A2W2_TRIHA	NADP-dependent oxidoreductase domain-containing protein	329	5120.11	-0.48564	0.157486	0.000480542	0.00297852
M431DRAFT_498809	A0A2T4A0U8_TRIHA	tripeptidyl-peptidase II (EC 3.4.14.10)	1523	491.999	0.494468	0.166841	0.000711258	0.00412965
M431DRAFT_498824	A0A2T4A0V9_TRIHA	Ribose 5-phosphate isomerase	153	6.1954	3.07628	0.791422	1.28201e-05	0.000138156
M431DRAFT_498925	A0A2T4A168_TRIHA	Amino acid permease/ SLC12A domain-containing protein	561	129.095	0.737005	0.253195	0.00040971	0.00261749
M431DRAFT_499017	A0A2T4A1P4_TRIHA	ABC transporter domain-containing protein	1439	801.053	-2.89738	0.319017	5.09464e-21	1.23355e-18
M431DRAFT_499082	A0A2T4A1L2_TRIHA	GMC oxidoreductase	543	174.727	-0.6802	0.232719	0.000427	0.00270862
M431DRAFT_499088	A0A2T4A1M6_TRIHA	chitinase (EC 3.2.1.14)	414	615.848	0.996881	0.195626	2.97965e-08	6.80892e-07
M431DRAFT_499159	A0A2T3ZZX5_TRIHA	Major facilitator superfamily (MFS) profile domain-containing protein	662	84.6807	0.521293	0.167074	0.000385455	0.00248808
M431DRAFT_499175	A0A2T3ZZZ4_TRIHA	Heat shock 70 kDa protein	652	35360.8	-1.63915	0.452463	1.37046e-05	0.000146028
M431DRAFT_499223	A0A2T4A014_TRIHA	phosphatidylinositol N-acetylglucosaminyltransferase (EC 2.4.1.198) (GlcNAc-PI synthesis protein)	499	462.882	0.326403	0.0819315	3.17907e-05	0.000300231
M431DRAFT_499226	A0A2T4A015_TRIHA	Aldehyde dehydrogenase	497	33537.2	-1.71352	0.193211	4.43643e-20	1.00673e-17
M431DRAFT_499293	A0A2T4A089_TRIHA	Uncharacterized protein	186	1243.12	-1.18425	0.140292	2.28679e-18	4.19737e-16
M431DRAFT_499337	A0A2T4A0C3_TRIHA	PITH domain-containing protein	546	1121.08	0.236788	0.0711734	0.000581115	0.00349345
M431DRAFT_499347	A0A2T4A0D1_TRIHA	Carboxylic ester hydrolase (EC 3.1.1.-)	570	605.069	0.56399	0.0994768	2.91025e-09	8.71348e-08
M431DRAFT_499394	A0A2T4A0I5_TRIHA	Major facilitator superfamily (MFS) profile domain-containing protein	464	1090.04	0.506869	0.075772	5.83164e-12	3.47456e-10
M431DRAFT_499420	A0A2T4A0K6_TRIHA	AB hydrolase-1 domain-containing protein	537	321.525	-0.443166	0.143499	0.000562126	0.00339904
M431DRAFT_499455	A0A2T3ZYV9_TRIHA	1,4-alpha-glucan-branching enzyme (EC 2.4.1.18) (Glycogen-branching enzyme)	691	12568.4	-0.299826	0.0842523	0.000202447	0.00145857
M431DRAFT_499479	A0A2T3ZZ58_TRIHA	Major facilitator superfamily (MFS) profile domain-containing protein	582	1750.92	-1.07346	0.227005	1.71532e-07	3.1896e-06
M431DRAFT_499527	A0A2T3ZZ43_TRIHA	Major facilitator superfamily (MFS) profile domain-containing protein	624	402.415	-0.863842	0.169843	3.81695e-08	8.48378e-07
M431DRAFT_499651	A0A2T3ZZH1_TRIHA	Uncharacterized protein	293	241.982	0.431211	0.135401	0.000446504	0.0028042
M431DRAFT_499653	A0A2T3ZZP2_TRIHA	Xylulose kinase (EC 2.7.1.17)	571	1468.85	0.874129	0.129847	1.85051e-12	1.21028e-10
M431DRAFT_499695	A0A2T3ZZL0_TRIHA	Cytochrome P450	661	363.192	-0.49022	0.119985	1.0997e-05	0.000121974
M431DRAFT_499980	A0A2T3ZYS5_TRIHA	Glycoside hydrolase family 23 protein	263	294.666	0.728742	0.243681	0.000313186	0.00210642
M431DRAFT_500010	A0A2T3ZXI1_TRIHA	Tyrosine--tRNA ligase (EC 6.1.1.1) (Tyrosyl-tRNA synthetase)	387	1593.49	0.370095	0.110235	0.000304135	0.00206078
M431DRAFT_500195	A0A2T3ZX77_TRIHA	PLD phosphodiesterase domain-containing protein	626	901.137	-1.17699	0.165503	8.75259e-14	7.44522e-12
M431DRAFT_500434	A0A2T3ZX79_TRIHA	HIT domain-containing protein	132	2705.81	-0.487573	0.101958	4.5139e-07	7.42316e-06
M431DRAFT_500456	A0A2T3ZWF6_TRIHA	Uncharacterized protein	957	1553.87	0.467896	0.0736441	6.09269e-11	2.88895e-09
M431DRAFT_500493	A0A2T3ZWC0_TRIHA	PHD-type domain-containing protein	357	122.612	0.442436	0.143234	0.000586608	0.00352127
M431DRAFT_500536	A0A2T3ZWG4_TRIHA	Uncharacterized protein	80	34.6999	-1.56006	0.576138	0.000283889	0.00195088
M431DRAFT_500626	A0A2T3ZVX4_TRIHA	Uncharacterized protein	125	857.235	-0.449779	0.144474	0.000501479	0.00308811
M431DRAFT_500646	A0A2T3ZVZ5_TRIHA	Ketoreductase (KR) domain-containing protein	344	20.0729	2.54983	0.60225	1.18182e-06	1.74212e-05
M431DRAFT_500860	A0A2T3ZV38_TRIHA	Amidase domain-containing protein	717	413.269	-0.340297	0.0800377	9.78732e-06	0.000111047
M431DRAFT_500863	A0A2T3ZV26_TRIHA	Plasma membrane iron permease	374	4145.46	-1.0905	0.200946	4.43957e-09	1.26941e-07
M431DRAFT_500888	A0A2T3ZV65_TRIHA	chitinase (EC 3.2.1.14)	398	23.6211	1.73129	0.400211	9.88314e-07	1.48377e-05
M431DRAFT_501149	A0A2T3ZUF2_TRIHA	Cysteine-rich transmembrane CYSTM domain-containing protein	74	197.912	-0.826231	0.156489	1.40599e-08	3.50114e-07
M431DRAFT_501417	A0A2T3ZTM8_TRIHA	CAAX prenyl protease 2	308	154.95	0.461122	0.140887	0.000294372	0.00200836
M431DRAFT_501468	A0A2T3ZTA0_TRIHA	rRNA methyltransferase 2, mitochondrial	326	490.872	-0.312206	0.0839428	0.000100605	0.000796719
M431DRAFT_501474	A0A2T3ZTB2_TRIHA	Uncharacterized protein	417	1044.43	-0.809291	0.156758	2.74788e-08	6.34297e-07
M431DRAFT_501594	A0A2T3ZSV5_TRIHA	ER membrane protein complex subunit 6	153	274.843	-0.396936	0.135094	0.00110642	0.00597058
M431DRAFT_501598	A0A2T3ZSX0_TRIHA	Importin N-terminal domain-containing protein	1002	1991.68	-0.174825	0.0535674	0.000874271	0.00488904
M431DRAFT_501609	A0A2T3ZSX6_TRIHA	Poly(A) polymerase (EC 2.7.7.19)	575	437.061	0.295204	0.089068	0.000527059	0.0032195
M431DRAFT_501720	A0A2T3ZSP0_TRIHA	Ecp2 effector protein domain-containing protein	111	156.905	-0.600775	0.193304	0.000303216	0.0020576
M431DRAFT_501751	A0A2T3ZSG1_TRIHA	Ribosome biogenesis protein NOP53	440	462.549	0.357682	0.0862199	1.39038e-05	0.000147874
M431DRAFT_501752	A0A2T3ZSE5_TRIHA	EF-hand domain-containing protein	690	1776.79	-0.57734	0.100969	2.12293e-09	6.74831e-08
M431DRAFT_501828	A0A2T3ZSD0_TRIHA	Uncharacterized protein	578	323.222	-0.808167	0.226233	3.58397e-05	0.000332672
M431DRAFT_501831	A0A2T3ZS98_TRIHA	CRIB domain-containing protein	772	396.868	0.38441	0.0940519	1.6341e-05	0.000170138
M431DRAFT_501861	A0A2T3ZSA2_TRIHA	F-box domain-containing protein	458	216.894	0.933916	0.332117	0.000365968	0.00238803
M431DRAFT_501866	A0A2T3ZSA6_TRIHA	Ig-like domain-containing protein	490	521.156	-0.799888	0.356241	0.00198347	0.00971253
M431DRAFT_502064	A0A2T3ZRA8_TRIHA	Major facilitator superfamily (MFS) profile domain-containing protein	493	6.42796	3.32301	1.45764	0.00102102	0.00557278
M431DRAFT_502117	A0A2T4AS69_TRIHA	D-lactate dehydratase (EC 4.2.1.130)	228	383.876	-0.409357	0.148843	0.00185554	0.00915702
M431DRAFT_502132	A0A2T4ASB9_TRIHA	DUF1857-domain-containing protein	159	471.02	-0.590011	0.169033	8.18248e-05	0.000665594
M431DRAFT_502133	A0A2T4ASJ6_TRIHA	Uncharacterized protein	271	1320.51	1.94844	0.414014	1.24496e-07	2.39724e-06
M431DRAFT_502138	A0A2T4AS96_TRIHA	Heterokaryon incompatibility domain-containing protein	598	139.907	0.586218	0.162504	5.67707e-05	0.000491667
M431DRAFT_502176	A0A2T4ASS1_TRIHA	Carotenoid oxygenase	521	41.8617	-0.73056	0.262598	0.000586981	0.00352127
M431DRAFT_502189	A0A2T4ASN3_TRIHA	Integral membrane protein	167	3988.16	-0.579524	0.185425	0.000302634	0.00205611
M431DRAFT_502198	A0A2T4ASM6_TRIHA	xylan 1,4-beta-xylosidase (EC 3.2.1.37) (1,4-beta-D-xylan xylohydrolase xlnD) (Beta-xylosidase A) (Beta-xylosidase xlnD) (Xylobiase xlnD)	795	22931.9	0.548491	0.132576	7.34284e-06	8.65923e-05
M431DRAFT_502215	A0A2T4ASN0_TRIHA	NAD(P)-binding protein	284	141.607	3.06721	1.23645	0.000323323	0.00215675
M431DRAFT_502278	A0A2T4ASX8_TRIHA	Transcription factor domain-containing protein	533	160.733	-0.662591	0.188928	6.3347e-05	0.000539992
M431DRAFT_502335	A0A2T4AT57_TRIHA	Phospholipase/carboxylesterase/thioesterase domain-containing protein	256	343.988	-0.689125	0.140368	1.29549e-07	2.47776e-06
M431DRAFT_502404	A0A2T4ATB4_TRIHA	CCD97-like C-terminal domain-containing protein	225	395.259	-0.591484	0.113773	3.70965e-08	8.2776e-07
M431DRAFT_502464	A0A2T4ATF7_TRIHA	Uncharacterized protein	461	189.363	0.469452	0.155054	0.000641264	0.00379312
M431DRAFT_502480	A0A2T4ATF8_TRIHA	Sorting nexin-3	142	2185.78	-0.213641	0.0490863	9.63323e-06	0.000109736
M431DRAFT_502511	A0A2T4ATJ9_TRIHA	Pyridoxamine 5'-phosphate oxidase putative domain-containing protein	289	1090.02	-0.614297	0.14079	2.17004e-06	2.95396e-05
M431DRAFT_502570	A0A2T4ATN1_TRIHA	Glycoside hydrolase family 2 protein	615	1104.38	-0.948422	0.168597	1.64323e-09	5.38905e-08
M431DRAFT_502578	A0A2T4ATY3_TRIHA	IMP-specific 5'-nucleotidase 1 (EC 3.1.3.-)	443	611.075	0.458869	0.119086	3.43601e-05	0.000321033
M431DRAFT_502603	A0A2T4ATT0_TRIHA	N-acetyltransferase domain-containing protein	183	317.793	0.521124	0.173803	0.000571765	0.00344452
M431DRAFT_502634	A0A2T4ATY2_TRIHA	Peptidase A1 domain-containing protein	530	2768.34	-0.389153	0.111302	0.000169568	0.00124979
M431DRAFT_502644	A0A2T4ATY7_TRIHA	Protein kinase domain-containing protein	796	71.5726	-1.06419	0.203335	1.30785e-08	3.30742e-07
M431DRAFT_502645	A0A2T4ATX6_TRIHA	Major facilitator superfamily (MFS) profile domain-containing protein	477	1264.74	-0.961837	0.260032	1.79188e-05	0.00018404
M431DRAFT_502681	A0A2T4AU09_TRIHA	non-specific serine/threonine protein kinase (EC 2.7.11.1)	249	2578.01	-0.908744	0.119019	1.89669e-15	2.20249e-13
M431DRAFT_502682	A0A2T4AU28_TRIHA	Sulfate adenylyltransferase (EC 2.7.7.4) (ATP-sulfurylase) (Sulfate adenylate transferase) (SAT)	574	2022.92	0.62725	0.136494	7.74164e-07	1.20027e-05
M431DRAFT_502685	A0A2T4AU25_TRIHA	Secreted protein	72	568.736	-0.393627	0.111159	0.00014146	0.0010661
M431DRAFT_502697	A0A2T4AU38_TRIHA	Uncharacterized protein	72	68.3688	1.29615	0.468667	0.000287263	0.00196694
M431DRAFT_502704	A0A2T4AU26_TRIHA	Urea transporter	521	328.342	0.555041	0.106542	4.10282e-08	9.03097e-07
M431DRAFT_502711	A0A2T4AU49_TRIHA	Uncharacterized protein	191	20904.8	0.403312	0.0608462	9.59975e-12	5.4897e-10
M431DRAFT_502714	A0A2T4AU36_TRIHA	ENTH domain-containing protein	1051	4417.69	-0.239987	0.0713431	0.000500408	0.00308318
M431DRAFT_502727	A0A2T4AU55_TRIHA	Sulfotransferase domain-containing protein	233	25.4424	-1.0084	0.324962	0.000141135	0.00106507
M431DRAFT_502748	A0A2T4AU85_TRIHA	40S ribosomal protein S4	218	20615.9	0.308842	0.0634909	6.05334e-07	9.67514e-06
M431DRAFT_502767	A0A2T4AU83_TRIHA	RGS domain-containing protein	451	115.489	-0.838305	0.199693	2.78945e-06	3.68259e-05
M431DRAFT_502777	A0A2T4AU92_TRIHA	Nascent polypeptide-associated complex subunit beta	151	6628.13	0.352133	0.058817	9.61773e-10	3.35736e-08
M431DRAFT_502806	A0A2T4AUC0_TRIHA	Uncharacterized protein	78	1246.55	-3.52186	0.539771	3.0304e-12	1.92659e-10
M431DRAFT_502809	A0A2T4AUC7_TRIHA	Uncharacterized protein	153	1142.18	-1.13766	0.164872	3.975e-13	2.91842e-11
M431DRAFT_502834	A0A2T4AUD3_TRIHA	Uncharacterized protein	105	1443.18	-0.562797	0.185252	0.000418923	0.00266332
M431DRAFT_502882	A0A2T4AUI5_TRIHA	Proteasome subunit alpha type	245	3761.68	0.190845	0.0627596	0.00185531	0.00915702
M431DRAFT_502948	A0A2T4AUY8_TRIHA	Uncharacterized protein	136	395.892	-1.38296	0.303923	3.18521e-07	5.46376e-06
M431DRAFT_502960	A0A2T4AUZ8_TRIHA	EF-hand domain-containing protein	253	219.966	-2.4492	0.537689	2.31694e-07	4.16536e-06
M431DRAFT_502961	A0A2T4AUT3_TRIHA	Protein kinase domain-containing protein	408	127.15	0.795784	0.178034	8.97834e-07	1.36778e-05
M431DRAFT_502996	A0A2T4AUT7_TRIHA	Lon protease homolog 2, peroxisomal (EC 3.4.21.-)	930	2062.86	-0.517754	0.144615	7.33404e-05	0.00060567
M431DRAFT_503006	A0A2T4AUX5_TRIHA	ABC transporter domain-containing protein	646	950.195	0.479721	0.0743413	3.09334e-11	1.57153e-09
M431DRAFT_503015	A0A2T4AUV1_TRIHA	Uncharacterized protein	537	270.509	-0.729634	0.269953	0.000714807	0.00414381
M431DRAFT_503023	A0A2T4AUW1_TRIHA	Cysteine-rich transmembrane CYSTM domain-containing protein	150	325.274	-0.995678	0.194171	2.44851e-08	5.70207e-07
M431DRAFT_503030	A0A2T4AUW7_TRIHA	DUF676 domain-containing protein	1104	1126.1	-0.236747	0.0796309	0.00191012	0.00940189
M431DRAFT_503153	A0A2T4AV85_TRIHA	Phosphotransferase (EC 2.7.1.-)	508	396.247	0.436963	0.0913571	5.6247e-07	9.04083e-06
M431DRAFT_503159	A0A2T4AV87_TRIHA	Uncharacterized protein	107	62.9805	-1.10153	0.198305	2.36133e-09	7.36216e-08
M431DRAFT_503224	A0A2T4AVK7_TRIHA	Mitochondrial carrier	338	613.004	-0.831227	0.229183	2.84566e-05	0.000271447
M431DRAFT_503282	A0A2T4AVP2_TRIHA	F-box domain-containing protein	368	143.672	-0.98166	0.186646	1.22676e-08	3.15136e-07
M431DRAFT_503353	A0A2T4AVX9_TRIHA	Uncharacterized protein	127	617.999	0.690625	0.128847	1.25595e-08	3.19033e-07
M431DRAFT_5034	A0A2T4AGE0_TRIHA	Vacuolar calcium ion transporter	457	654.18	-0.500179	0.161188	0.000412487	0.00263122
M431DRAFT_503421	A0A2T4AW16_TRIHA	Inhibitor I9 domain-containing protein	132	13659.8	-0.408732	0.091337	2.46795e-06	3.31977e-05
M431DRAFT_503463	A0A2T4AN57_TRIHA	Uncharacterized protein	172	67.6241	-0.974595	0.228945	1.78833e-06	2.51871e-05
M431DRAFT_503468	A0A2T4AN12_TRIHA	Carbohydrate-binding module family 18 protein	62	72.6415	1.37019	0.241906	1.04415e-09	3.6186e-08
M431DRAFT_503470	A0A2T4AN26_TRIHA	Methyltransferase type 11 domain-containing protein	317	5071.47	-1.2071	0.199394	9.0613e-11	4.07579e-09
M431DRAFT_503562	A0A2T4ANG7_TRIHA	N-acetyltransferase domain-containing protein	212	228.92	0.942987	0.253714	1.68876e-05	0.000175028
M431DRAFT_503571	A0A2T4ANH3_TRIHA	Uncharacterized protein	201	172.509	-0.380008	0.134328	0.00167551	0.00838492
M431DRAFT_503664	A0A2T4ANQ1_TRIHA	Transmembrane protein 14C	110	6081.51	-0.543888	0.122648	1.9359e-06	2.68012e-05
M431DRAFT_503673	A0A2T4ANR3_TRIHA	Glycerol-3-phosphate phosphatase	238	542.69	0.3121	0.10325	0.00123788	0.00654606
M431DRAFT_503718	A0A2T4APD7_TRIHA	J domain-containing protein	417	6102.57	-0.826882	0.341673	0.00124938	0.00660074
M431DRAFT_503766	A0A2T4AP63_TRIHA	Glycoside hydrolase family 16 protein	413	994.751	-0.44857	0.107033	8.16961e-06	9.48675e-05
M431DRAFT_503869	A0A2T4APF7_TRIHA	Uncharacterized protein	118	203.755	-0.452412	0.151641	0.000759694	0.00436853
M431DRAFT_503883	A0A2T4APG3_TRIHA	ATP citrate synthase (EC 2.3.3.8)	653	11136.2	0.664902	0.218148	0.00034822	0.00229682
M431DRAFT_503886	A0A2T4APC4_TRIHA	ATP citrate synthase (EC 2.3.3.8)	487	9536.05	0.680726	0.245385	0.000679318	0.00398076
M431DRAFT_503901	A0A2T4APD5_TRIHA	40S ribosomal protein S25	94	30302.3	0.225959	0.0753411	0.00195802	0.00959987
M431DRAFT_503936	A0A2T4APX2_TRIHA	Cytochrome b561 domain-containing protein	253	570.993	-0.505689	0.188813	0.0015453	0.00786118
M431DRAFT_503958	A0A2T4APJ1_TRIHA	tryptophan--tRNA ligase (EC 6.1.1.2) (Tryptophanyl-tRNA synthetase)	486	2163.69	0.294011	0.0517998	7.39535e-09	1.99903e-07
M431DRAFT_503981	A0A2T4APM6_TRIHA	E2 ubiquitin-conjugating enzyme (EC 2.3.2.23)	156	803.571	-0.265285	0.0868425	0.00133761	0.00697617
M431DRAFT_504007	A0A2T4APQ0_TRIHA	RRM domain-containing protein	330	1133.9	0.331219	0.0967093	0.000284171	0.00195164
M431DRAFT_504014	A0A2T4AQ48_TRIHA	ATPase inhibitor, mitochondrial	97	8291.81	-0.424672	0.0732359	2.21137e-09	7.00986e-08
M431DRAFT_504027	A0A2T4APR7_TRIHA	Inhibitor of growth protein N-terminal histone-binding domain-containing protein	487	1548.78	-0.70569	0.144733	1.54245e-07	2.89177e-06
M431DRAFT_504062	A0A2T4APZ3_TRIHA	40S ribosomal protein S7	201	14844.4	0.381024	0.0880546	6.65393e-06	7.92898e-05
M431DRAFT_504078	A0A2T4APW4_TRIHA	beta-glucosidase (EC 3.2.1.21)	882	1153.59	1.90911	0.258048	9.08556e-15	8.91325e-13
M431DRAFT_504102	A0A2T4AQ07_TRIHA	Carrier domain-containing protein	1283	590.944	0.881206	0.202649	1.42516e-06	2.06603e-05
M431DRAFT_504105	A0A2T4AQ02_TRIHA	Amino acid permease/ SLC12A domain-containing protein	528	490.177	0.748108	0.198566	2.05498e-05	0.00020586
M431DRAFT_504112	A0A2T4AQ04_TRIHA	FAD-binding PCMH-type domain-containing protein	493	122.464	0.560867	0.179112	0.000338967	0.00224531
M431DRAFT_504119	A0A2T4AQ25_TRIHA	Cell division cycle protein 123	312	74.7312	1.02388	0.207694	7.17241e-08	1.47866e-06
M431DRAFT_504139	A0A2T4AQ40_TRIHA	HAUS augmin-like complex subunit 3 N-terminal domain-containing protein	538	503.779	0.487452	0.0950114	8.2614e-08	1.68485e-06
M431DRAFT_504145	A0A2T4AQ53_TRIHA	Acid phosphatase	404	237.812	-0.565478	0.180313	0.000296178	0.00201948
M431DRAFT_504159	A0A2T4AQ73_TRIHA	Metallo-beta-lactamase domain-containing protein	344	1222.89	-0.39875	0.0978725	1.63665e-05	0.000170248
M431DRAFT_504208	A0A2T4AQS4_TRIHA	SHSP domain-containing protein	214	4167.49	-6.20848	1.09278	4.51775e-10	1.70804e-08
M431DRAFT_504240	A0A2T4AQJ2_TRIHA	Tubulin alpha chain	454	572.135	0.412262	0.102203	1.86262e-05	0.000190063
M431DRAFT_504244	A0A2T4AQI8_TRIHA	Symplekin/Pta1 N-terminal domain-containing protein	726	788.781	-0.257847	0.0803832	0.000818543	0.00464127
M431DRAFT_504277	A0A2T4AQL9_TRIHA	Casein kinase II beta 2 subunit	439	9465.83	-0.537256	0.0728341	3.73239e-14	3.34445e-12
M431DRAFT_504341	A0A2T4AQR4_TRIHA	Zn(2)-C6 fungal-type domain-containing protein	466	429.377	0.424655	0.0989818	5.74944e-06	6.99772e-05
M431DRAFT_504353	A0A2T4AQR9_TRIHA	40S ribosomal protein S6	239	15934.7	0.398433	0.0847823	9.69866e-07	1.45993e-05
M431DRAFT_504356	A0A2T4AQS2_TRIHA	40S ribosomal protein S8	206	28683.2	0.367873	0.090913	2.35527e-05	0.000230662
M431DRAFT_504511	A0A2T4AR74_TRIHA	C3H1-type domain-containing protein	438	1039.52	-1.68404	0.186601	1.08281e-20	2.51477e-18
M431DRAFT_504533	A0A2T4AR75_TRIHA	Hyaluronan/mRNA-binding protein domain-containing protein	167	559.199	-1.01334	0.126778	1.22498e-16	1.83425e-14
M431DRAFT_504624	A0A2T4ARG7_TRIHA	EamA domain-containing protein	153	156.841	0.507071	0.163264	0.000437026	0.00276298
M431DRAFT_504642	A0A2T4ARJ8_TRIHA	CsbD-like domain-containing protein	181	2372.71	-3.26686	0.544496	8.42948e-11	3.82181e-09
M431DRAFT_504683	A0A2T4ARL5_TRIHA	Major facilitator superfamily (MFS) profile domain-containing protein	331	110.839	1.11824	0.17388	1.03755e-11	5.90367e-10
M431DRAFT_504691	A0A2T4ARQ2_TRIHA	Eukaryotic translation initiation factor 3 subunit I (eIF3i) (Eukaryotic translation initiation factor 3 39 kDa subunit homolog) (eIF-3 39 kDa subunit homolog)	338	4996.32	0.216112	0.0661686	0.000822375	0.00465603
M431DRAFT_504696	A0A2T4ARQ8_TRIHA	Cx9C motif-containing protein 4, mitochondrial	60	124.588	-0.540849	0.197291	0.00113353	0.00607324
M431DRAFT_504805	A0A2T4ARZ7_TRIHA	Alkaline phytoceramidase	305	831.783	-0.513368	0.148191	0.000119078	0.000922473
M431DRAFT_504846	A0A2T4AJK9_TRIHA	Copper-fist domain-containing protein	79	691.874	-6.38889	0.580629	1.95583e-29	1.0117e-26
M431DRAFT_504919	A0A2T4AJW2_TRIHA	Large ribosomal subunit protein uL18 C-terminal eukaryotes domain-containing protein	300	18834.7	0.459913	0.0813052	4.92069e-09	1.38913e-07
M431DRAFT_504937	A0A2T4AK03_TRIHA	Arrestin-like N-terminal domain-containing protein	561	963.014	-0.691174	0.129584	1.33714e-08	3.37398e-07
M431DRAFT_50494	A0A2T4AQ58_TRIHA	Golgi apparatus membrane protein TVP38 (Golgi apparatus membrane protein tvp38)	321	751.214	-0.427969	0.111774	4.01095e-05	0.00036633
M431DRAFT_504963	A0A2T4AJZ0_TRIHA	Uncharacterized protein	375	602.036	0.305558	0.0967191	0.000796524	0.00455042
M431DRAFT_504964	A0A2T4AK10_TRIHA	Riboflavin synthase (EC 2.5.1.9)	233	1644.13	-0.328013	0.0851732	5.53051e-05	0.000480804
M431DRAFT_505043	A0A2T4AK70_TRIHA	Peroxisomal targeting signal receptor (Peroxin-5)	649	3502.05	-0.319256	0.0537659	1.45338e-09	4.80798e-08
M431DRAFT_505093	A0A2T4AKC9_TRIHA	glutamine--fructose-6-phosphate transaminase (isomerizing) (EC 2.6.1.16) (D-fructose-6-phosphate amidotransferase) (Hexosephosphate aminotransferase)	702	7400.2	-0.418165	0.101531	1.25318e-05	0.000136241
M431DRAFT_5051	A0A2T4AGE4_TRIHA	Phosphoglycerate mutase-like protein	249	130.752	1.08654	0.194697	1.92251e-09	6.14555e-08
M431DRAFT_505104	A0A2T4AKG0_TRIHA	AB hydrolase-1 domain-containing protein	525	197.68	-1.0367	0.428959	0.000910692	0.00505792
M431DRAFT_505115	A0A2T4AKC5_TRIHA	Nuclear protein localization protein 4	593	2032.53	-0.259514	0.0777972	0.000517611	0.00316859
M431DRAFT_505124	A0A2T4AKT8_TRIHA	O-methyltransferase domain-containing protein	229	4119.6	-2.36133	0.700963	2.73743e-05	0.000262443
M431DRAFT_505134	A0A2T4AKJ6_TRIHA	CS domain-containing protein	318	1444.56	-1.03314	0.46806	0.00131599	0.00688772
M431DRAFT_505215	A0A2T4AKR6_TRIHA	Ubiquitin carrier protein UBC2 (Ubiquitin-protein ligase UBC2)	157	1042.6	-0.341023	0.0915148	8.59498e-05	0.000693695
M431DRAFT_505241	A0A2T4ALF2_TRIHA	DSBA-like thioredoxin domain-containing protein	224	614.077	-0.577708	0.125023	7.46624e-07	1.16232e-05
M431DRAFT_505246	A0A2T4AKT1_TRIHA	Cytochrome b5 heme-binding domain-containing protein	120	2273.8	-0.34588	0.0673854	1.15375e-07	2.24439e-06
M431DRAFT_505318	A0A2T4AKY7_TRIHA	RNase III domain-containing protein	257	865.883	0.321572	0.0685176	1.34772e-06	1.96629e-05
M431DRAFT_505319	A0A2T4AKY8_TRIHA	Uncharacterized protein	375	540.08	0.631979	0.116356	1.02447e-08	2.66784e-07
M431DRAFT_505360	A0A2T4AL64_TRIHA	Integral membrane protein	442	708.431	-0.291934	0.0875074	0.000454259	0.00284193
M431DRAFT_505418	A0A2T4AL90_TRIHA	Methyltransferase domain-containing protein	594	152.594	0.567183	0.146282	2.0643e-05	0.00020643
M431DRAFT_505429	A0A2T4ALA1_TRIHA	tRNA (adenine(58)-N(1))-methyltransferase catalytic subunit TRM61 (EC 2.1.1.220) (tRNA(m1A58)-methyltransferase subunit TRM61)	507	384.761	0.661914	0.123085	1.15436e-08	2.97882e-07
M431DRAFT_505443	A0A2T4ALE5_TRIHA	Major facilitator superfamily (MFS) profile domain-containing protein	430	534.136	1.44626	0.441477	5.35999e-05	0.000469851
M431DRAFT_505500	A0A2T4AM32_TRIHA	Ras-related protein Rab7	206	4669.14	-0.343767	0.0854286	2.25222e-05	0.000221907
M431DRAFT_505559	A0A2T4ALN0_TRIHA	Uncharacterized protein	709	993.858	-0.229095	0.0676888	0.000529011	0.00322623
M431DRAFT_505595	A0A2T4ALT8_TRIHA	3-hydroxyisobutyryl-CoA hydrolase (EC 3.1.2.4)	481	1965.32	0.186328	0.0570709	0.000849466	0.00477268
M431DRAFT_505607	A0A2T4ALV0_TRIHA	DNase1 protein	167	4851.46	-0.964912	0.249195	8.61991e-06	9.95884e-05
M431DRAFT_505610	A0A2T4ALU9_TRIHA	N-acetyltransferase domain-containing protein	208	771.003	0.470767	0.106727	2.81261e-06	3.69602e-05
M431DRAFT_505670	A0A2T4AM03_TRIHA	Cytochrome b5 heme-binding domain-containing protein	85	1234.94	-0.315657	0.0938635	0.000375178	0.00243694
M431DRAFT_505737	A0A2T4AM95_TRIHA	HpcH/HpaI aldolase/citrate lyase domain-containing protein	278	3317.43	-0.643018	0.21828	0.000463025	0.00288567
M431DRAFT_505738	A0A2T4AM98_TRIHA	Phenylacetaldoxime dehydratase	362	135.301	-0.570525	0.164085	8.6671e-05	0.000697043
M431DRAFT_505772	A0A2T4AMD7_TRIHA	Uncharacterized protein	279	272.955	-0.547001	0.168431	0.00022783	0.00160838
M431DRAFT_505859	A0A2T4AMQ0_TRIHA	alpha-glucosidase (EC 3.2.1.20)	843	48.9015	0.792328	0.223303	4.23587e-05	0.00038471
M431DRAFT_505867	A0A2T4AMN9_TRIHA	20S-pre-rRNA D-site endonuclease NOB1	450	609.879	0.34189	0.0867827	3.63621e-05	0.000336971
M431DRAFT_505877	A0A2T4AMP3_TRIHA	Glycosyltransferase family 4 protein	685	333.604	-2.28414	0.293129	3.29389e-16	4.40994e-14
M431DRAFT_505888	A0A2T4AN86_TRIHA	L-tryptophan decarboxylase PsiD-like domain-containing protein	447	2609.31	-2.30618	0.252957	3.88771e-21	9.8316e-19
M431DRAFT_505895	A0A2T4AMS9_TRIHA	chitinase (EC 3.2.1.14)	342	354.642	1.87098	0.291268	7.94184e-12	4.65867e-10
M431DRAFT_505905	A0A2T4AMT9_TRIHA	Zn(2)-C6 fungal-type domain-containing protein	774	266.835	-0.633356	0.151489	4.64263e-06	5.73288e-05
M431DRAFT_505906	A0A2T4AMT6_TRIHA	Glutathione S-transferase	235	57.4244	-0.711423	0.210806	8.84554e-05	0.000709889
M431DRAFT_505911	A0A2T4AMU7_TRIHA	FAD-binding domain-containing protein	432	134.902	-0.463927	0.147656	0.000442614	0.00278901
M431DRAFT_505991	A0A2T4AGN2_TRIHA	BZIP domain-containing protein	300	635.067	0.605685	0.121955	1.2538e-07	2.40612e-06
M431DRAFT_506005	A0A2T4AGV7_TRIHA	Uncharacterized protein	329	168.069	0.546751	0.126991	3.53134e-06	4.52426e-05
M431DRAFT_506018	A0A2T4AGW7_TRIHA	Uncharacterized protein	574	188.954	-0.863702	0.161622	9.59806e-09	2.55798e-07
M431DRAFT_506021	A0A2T4AGT7_TRIHA	UBC core domain-containing protein	140	3473.15	-0.132509	0.0400046	0.000816528	0.00463215
M431DRAFT_506036	A0A2T4AH11_TRIHA	Xaa-Pro aminopeptidase (EC 3.4.11.9) (Aminoacylproline aminopeptidase)	502	416.556	0.409243	0.100499	1.66903e-05	0.000173141
M431DRAFT_506046	A0A2T4AH21_TRIHA	Activator of Hsp90 ATPase AHSA1-like N-terminal domain-containing protein	325	7143.24	-0.97939	0.290324	5.55603e-05	0.000482654
M431DRAFT_506146	A0A2T4AH56_TRIHA	Uncharacterized protein	263	2384.61	0.647678	0.130432	1.17886e-07	2.28933e-06
M431DRAFT_506150	A0A2T4AH27_TRIHA	3'-5' exonuclease domain-containing protein	312	87.3795	-0.730202	0.202487	3.75114e-05	0.000345372
M431DRAFT_506230	A0A2T4AHD1_TRIHA	Polysaccharide biosynthesis protein C-terminal domain-containing protein	520	381.879	0.578185	0.117019	1.4741e-07	2.77276e-06
M431DRAFT_506231	A0A2T4AHE4_TRIHA	Short-chain dehydrogenase	276	705.188	-0.565003	0.166789	0.00013134	0.00100178
M431DRAFT_506259	A0A2T4AHD2_TRIHA	Uncharacterized protein	74	1308.18	-0.833869	0.129556	1.39693e-11	7.67973e-10
M431DRAFT_506263	A0A2T4AHH4_TRIHA	Extracellular membrane protein CFEM domain-containing protein	197	15526.8	-0.683285	0.127625	1.25108e-08	3.18572e-07
M431DRAFT_506272	A0A2T4AHE6_TRIHA	FMN hydroxy acid dehydrogenase domain-containing protein	411	290.232	-0.297161	0.0933357	0.000751714	0.00432701
M431DRAFT_506278	A0A2T4AHL9_TRIHA	Uncharacterized protein	80	553.807	-0.400367	0.0892338	2.56477e-06	3.44593e-05
M431DRAFT_506356	A0A2T4AHP5_TRIHA	E3 ubiquitin ligase complex SCF subunit	171	8489.09	-0.321517	0.0538032	1.15193e-09	3.94849e-08
M431DRAFT_506358	A0A2T4AHT5_TRIHA	Mannosyltransferase (EC 2.4.1.-)	535	718.023	-0.417442	0.130414	0.000428348	0.00271565
M431DRAFT_506366	A0A2T4AHQ4_TRIHA	Large ribosomal subunit protein uL2 C-terminal domain-containing protein	254	37656.9	0.32119	0.0660433	5.82615e-07	9.33826e-06
M431DRAFT_506399	A0A2T4AHW2_TRIHA	PUA domain-containing protein	440	1451.62	0.237766	0.0709618	0.000543443	0.00329834
M431DRAFT_506446	A0A2T4AHX9_TRIHA	WSC domain-containing protein	610	3958.77	-0.239361	0.0720639	0.000586928	0.00352127
M431DRAFT_506466	A0A2T4AI26_TRIHA	Ribosomal protein L37ae	92	20201.5	0.304694	0.0885345	0.000313081	0.00210642
M431DRAFT_506471	A0A2T4AIH7_TRIHA	Large ribosomal subunit protein mL46	341	1118.43	0.30138	0.0765562	4.41826e-05	0.000399483
M431DRAFT_506476	A0A2T4AI35_TRIHA	Phosphatidylinositol-specific phospholipase C X domain-containing protein	378	1900.93	-0.812373	0.213893	1.4774e-05	0.00015553
M431DRAFT_506506	A0A2T4AI69_TRIHA	40S ribosomal protein S12	147	17280.7	0.299828	0.0926072	0.000641048	0.00379312
M431DRAFT_506511	A0A2T4AI34_TRIHA	Protein ECM13	231	12046.2	-1.85218	0.296529	2.27663e-11	1.19392e-09
M431DRAFT_506581	A0A2T4AIE7_TRIHA	Glyceraldehyde-3-phosphate dehydrogenase (EC 1.2.1.12)	338	35462	0.313147	0.0930747	0.00031853	0.00213102
M431DRAFT_506588	A0A2T4AIB7_TRIHA	Uncharacterized protein	219	1420.07	-1.06903	0.188412	1.13331e-09	3.90822e-08
M431DRAFT_506590	A0A2T4AID6_TRIHA	Uncharacterized protein	167	343.447	-0.328882	0.0922878	0.000168768	0.00124595
M431DRAFT_506606	A0A2T4AIJ4_TRIHA	Glycoside hydrolase family 128 protein	446	14234.6	-0.512463	0.0818955	9.82771e-11	4.36872e-09
M431DRAFT_506628	A0A2T4AII2_TRIHA	60S ribosomal protein L3	391	31955.9	0.391347	0.0692235	9.83091e-09	2.58972e-07
M431DRAFT_506629	A0A2T4AIK1_TRIHA	Uncharacterized protein	262	148.1	-0.467268	0.137207	0.000175089	0.00127971
M431DRAFT_506645	A0A2T4AJ13_TRIHA	Selenoprotein O	634	767.156	-0.24376	0.0741053	0.000647439	0.0038215
M431DRAFT_506659	A0A2T4AIN5_TRIHA	Elongin-C	110	406.948	-0.507825	0.090758	5.15408e-09	1.43725e-07
M431DRAFT_506686	A0A2T4AIN7_TRIHA	Amino acid permease/ SLC12A domain-containing protein	558	339.835	0.931267	0.310723	0.000214296	0.00153011
M431DRAFT_506688	A0A2T4AIR1_TRIHA	Uncharacterized protein	1012	325.74	0.699972	0.150385	4.84773e-07	7.91495e-06
M431DRAFT_506734	A0A2T4AIU2_TRIHA	AA1-like domain-containing protein	195	2731.37	-1.1236	0.255338	7.88988e-07	1.21993e-05
M431DRAFT_506740	A0A2T4AIY8_TRIHA	Inositol oxygenase (EC 1.13.99.1) (Myo-inositol oxygenase)	308	33.2277	-2.09086	0.792979	0.000289876	0.00198126
M431DRAFT_506794	A0A2T4AJF2_TRIHA	DUF221-domain-containing protein	1052	493.433	0.436048	0.139639	0.000528188	0.00322357
M431DRAFT_506847	A0A2T4AJ70_TRIHA	Uncharacterized protein	271	1155.67	-0.945937	0.16682	1.25036e-09	4.19738e-08
M431DRAFT_506859	A0A2T4AJ80_TRIHA	N-acetyltransferase domain-containing protein	188	72.5931	0.715605	0.239689	0.0003372	0.00223621
M431DRAFT_506877	A0A2T4AJ72_TRIHA	AAA+ ATPase domain-containing protein	760	1152.7	0.58449	0.0972455	3.62041e-10	1.40137e-08
M431DRAFT_506888	A0A2T4AJ90_TRIHA	Glycoside hydrolase family 92 protein	806	5926.78	-0.309378	0.0705468	5.93139e-06	7.1828e-05
M431DRAFT_506891	A0A2T4AJ92_TRIHA	L-xylulose reductase	266	1580.55	-1.8484	0.249716	7.39476e-15	7.44711e-13
M431DRAFT_506909	A0A2T4AJD8_TRIHA	2EXR domain-containing protein	369	745.69	-0.454037	0.136938	0.000230845	0.00162763
M431DRAFT_506946	A0A2T4AJM3_TRIHA	Uncharacterized protein	326	831.955	-0.7707	0.0972713	3.05283e-16	4.13586e-14
M431DRAFT_506959	A0A2T4AE16_TRIHA	Cysteine protease (EC 3.4.22.-)	449	1939.35	-0.373672	0.0957609	3.70688e-05	0.000342127
M431DRAFT_506997	A0A2T4AE74_TRIHA	DUF4238 domain-containing protein	749	288.462	-0.602588	0.129285	5.5474e-07	8.93703e-06
M431DRAFT_507008	A0A2T4AE13_TRIHA	Cytochrome P450	514	4044.13	0.791148	0.232551	7.24039e-05	0.000599677
M431DRAFT_507022	A0A2T4AE37_TRIHA	Uncharacterized protein	160	10.5768	-4.44195	1.0672	8.63421e-06	9.96524e-05
M431DRAFT_507042	A0A2T4AE50_TRIHA	Uncharacterized protein	281	359.487	1.05141	0.168667	3.81729e-11	1.88055e-09
M431DRAFT_507155	A0A2T4AEG6_TRIHA	PCI domain-containing protein	170	2452.1	0.306711	0.0573026	4.55499e-08	9.89233e-07
M431DRAFT_507182	A0A2T4AEL4_TRIHA	Acyl-CoA dehydrogenase	443	592.867	0.32127	0.0955709	0.000369445	0.00240382
M431DRAFT_507183	A0A2T4AF15_TRIHA	Transcription factor domain-containing protein	683	526.577	0.81777	0.129336	2.93384e-11	1.49718e-09
M431DRAFT_507187	A0A2T4AEL2_TRIHA	Uncharacterized protein	128	3753.42	0.372113	0.0765051	4.7963e-07	7.84223e-06
M431DRAFT_507188	A0A2T4AES1_TRIHA	Dihydrodipicolinate synthase	332	775.722	0.606371	0.167526	4.97207e-05	0.000441703
M431DRAFT_507189	A0A2T4AES7_TRIHA	D-serine dehydratase-like domain-containing protein	482	871.564	0.424832	0.0978111	4.62507e-06	5.72723e-05
M431DRAFT_507216	A0A2T4AEU5_TRIHA	Cyclin-D1-binding protein 1-like N-terminal domain-containing protein	381	232.829	0.407352	0.119392	0.00021851	0.00155415
M431DRAFT_507237	A0A2T4AEQ0_TRIHA	Glycosyltransferase family 1 protein	512	2575.24	0.265108	0.0755001	0.000271054	0.00187627
M431DRAFT_507253	A0A2T4AES0_TRIHA	Glycoside hydrolase family 43 protein	545	1263.82	0.648117	0.140708	6.7038e-07	1.05518e-05
M431DRAFT_507284	A0A2T4AEU7_TRIHA	Peptidase A1 domain-containing protein	395	27430.1	-0.513497	0.111243	9.20623e-07	1.39517e-05
M431DRAFT_507327	A0A2T4AEY3_TRIHA	Glutamyl-tRNA(Gln) amidotransferase subunit B, mitochondrial (Glu-AdT subunit B) (EC 6.3.5.-)	620	516.648	-0.43906	0.0908013	4.0802e-07	6.82833e-06
M431DRAFT_507348	A0A2T4AF11_TRIHA	FAD-binding domain-containing protein	371	493.987	-5.21228	0.455006	1.2196e-31	7.71055e-29
M431DRAFT_507351	A0A2T4AFJ0_TRIHA	AMMECR1 domain-containing protein	328	1726.47	-0.325213	0.107757	0.00112934	0.00605736
M431DRAFT_507353	A0A2T4AF44_TRIHA	Uncharacterized protein	61	3897.2	-0.50411	0.147927	0.000147729	0.0011053
M431DRAFT_507365	A0A2T4AFC0_TRIHA	Prenylcysteine lyase domain-containing protein	559	4430.79	-0.540558	0.133757	1.11097e-05	0.000122746
M431DRAFT_507404	A0A2T4AF76_TRIHA	VanZ-like domain-containing protein	203	1156.56	-0.368492	0.121641	0.000835029	0.0047066
M431DRAFT_507420	A0A2T4AF97_TRIHA	RNA polymerase II transcription factor B subunit 2	492	281.017	-0.741258	0.126072	5.28226e-10	1.95805e-08
M431DRAFT_507438	A0A2T4AFC5_TRIHA	60S ribosomal protein L13	212	19774.8	0.442081	0.0748992	1.14175e-09	3.9254e-08
M431DRAFT_507441	A0A2T4AFK0_TRIHA	Phospho-2-dehydro-3-deoxyheptonate aldolase (EC 2.5.1.54)	376	1701.66	0.616167	0.126333	1.8978e-07	3.47219e-06
M431DRAFT_507464	A0A2T4AFG7_TRIHA	Uncharacterized protein	221	510.779	0.552701	0.124893	2.02744e-06	2.78072e-05
M431DRAFT_507477	A0A2T4AFH5_TRIHA	DUF6699 domain-containing protein	172	46625.9	-0.521056	0.145621	7.49606e-05	0.000615034
M431DRAFT_507493	A0A2T4AFG6_TRIHA	CobQ/CobB/MinD/ParA nucleotide binding domain-containing protein	301	424.636	-0.393385	0.130427	0.000868056	0.00486146
M431DRAFT_507563	A0A2T4AFN0_TRIHA	FAD-binding FR-type domain-containing protein	1050	3584.96	0.816388	0.126262	1.19737e-11	6.71235e-10
M431DRAFT_507577	A0A2T4AFS6_TRIHA	chitinase (EC 3.2.1.14)	397	2250.25	-0.724005	0.111343	1.08432e-11	6.13909e-10
M431DRAFT_507632	A0A2T4AG10_TRIHA	Mid2 domain-containing protein	471	6960.84	-0.34507	0.113524	0.000870297	0.00487161
M431DRAFT_507658	A0A2T4AG37_TRIHA	Zn(2)-C6 fungal-type domain-containing protein	624	749.562	0.295643	0.0643289	2.7448e-06	3.64054e-05
M431DRAFT_507821	A0A2T4AGP0_TRIHA	Malate synthase (EC 2.3.3.9)	542	3337.51	-1.22993	0.576447	0.00126658	0.00667302
M431DRAFT_507927	A0A2T4ABN5_TRIHA	ethanolamine-phosphate cytidylyltransferase (EC 2.7.7.14) (CTP:phosphoethanolamine cytidylyltransferase)	457	1018.81	0.360763	0.0897706	2.47352e-05	0.000240176
M431DRAFT_507955	A0A2T4ABW0_TRIHA	Glycoside hydrolase family 95 protein	794	637.793	-0.668604	0.244199	0.000764394	0.0043889
M431DRAFT_508004	A0A2T4AC59_TRIHA	60S acidic ribosomal protein P1	108	13194.5	0.289263	0.086679	0.000464264	0.00289022
M431DRAFT_508047	A0A2T4AC23_TRIHA	PRELI/MSF1 domain-containing protein	187	1024.84	-0.526922	0.0879328	4.81224e-10	1.80142e-08
M431DRAFT_508110	A0A2T4ACB9_TRIHA	Uncharacterized protein	138	63489.1	-1.09826	0.165805	1.7713e-12	1.16517e-10
M431DRAFT_508155	A0A2T4ACH1_TRIHA	Uncharacterized protein	289	475.458	-0.395516	0.135925	0.00115527	0.00616414
M431DRAFT_508167	A0A2T4ACE2_TRIHA	Plasma membrane proteolipid 3	57	1910.75	-2.69259	0.508114	5.1655e-09	1.43725e-07
M431DRAFT_508171	A0A2T4ACF1_TRIHA	FAD dependent oxidoreductase domain-containing protein	468	447.424	0.360875	0.0865429	1.25978e-05	0.000136434
M431DRAFT_508201	A0A2T4ACK9_TRIHA	Ribosomal protein eL8/eL30/eS12/Gadd45 domain-containing protein	110	13704.8	0.296888	0.0938252	0.000825097	0.00466912
M431DRAFT_508280	A0A2T4ACQ8_TRIHA	D-xylulose reductase (EC 1.1.1.9) (Xylitol dehydrogenase A)	363	2024.2	0.656247	0.121832	1.11418e-08	2.88824e-07
M431DRAFT_508289	A0A2T4AD75_TRIHA	Putative phospholipase (EC 3.1.1.47)	597	215.918	-2.92831	0.527021	1.294e-09	4.3311e-08
M431DRAFT_508382	A0A2T4AD10_TRIHA	Major facilitator superfamily (MFS) profile domain-containing protein	499	356.059	0.343739	0.109078	0.000695749	0.00405616
M431DRAFT_508406	A0A2T4ADI2_TRIHA	Uncharacterized protein	416	62.2452	-0.939163	0.335814	0.000383525	0.0024795
M431DRAFT_508491	A0A2T4ADS9_TRIHA	Dynein light chain	100	3319.08	-0.346975	0.103782	0.000352165	0.00231522
M431DRAFT_508499	A0A2T4ADG9_TRIHA	Luciferase-like domain-containing protein	478	34.8667	4.41445	0.991153	4.21742e-07	7.00973e-06
M431DRAFT_508511	A0A2T4ADH9_TRIHA	Uncharacterized protein	1181	978.183	-0.465622	0.127199	6.69812e-05	0.000562227
M431DRAFT_508530	A0A2T4ADF4_TRIHA	DNA-directed RNA polymerase subunit (EC 2.7.7.6)	1756	2627.85	-0.532709	0.17245	0.000406441	0.00259848
M431DRAFT_508532	A0A2T4ADN5_TRIHA	tRNA(His) guanylyltransferase (EC 2.7.7.79) (tRNA-histidine guanylyltransferase)	293	300.162	-0.409746	0.094614	5.10766e-06	6.27024e-05
M431DRAFT_508585	A0A2T4ADM5_TRIHA	Pescadillo homolog (Nucleolar protein 7 homolog)	655	1359.23	0.259328	0.0781031	0.000565791	0.00341395
M431DRAFT_508689	A0A2T4A907_TRIHA	Glucanase (EC 3.2.1.-)	396	333060	0.789359	0.15729	1.45137e-07	2.73906e-06
M431DRAFT_508695	A0A2T4A914_TRIHA	Uncharacterized protein	68	34275.8	-0.623786	0.100493	3.13231e-11	1.57724e-09
M431DRAFT_508713	A0A2T4A981_TRIHA	Luciferase-like domain-containing protein	497	12.9175	2.76433	0.784567	2.02045e-05	0.000202937
M431DRAFT_508790	A0A2T4A9D1_TRIHA	Rad4 beta-hairpin domain-containing protein	972	275.914	-0.386031	0.120405	0.00048694	0.00301162
M431DRAFT_508837	A0A2T4AA14_TRIHA	Sas10 C-terminal domain-containing protein	388	410.803	0.330646	0.0930899	0.000176793	0.00128886
M431DRAFT_508862	A0A2T4A9S0_TRIHA	Uncharacterized protein	246	242.77	-1.13153	0.240165	1.79811e-07	3.31646e-06
M431DRAFT_508873	A0A2T4A9R9_TRIHA	Glycoside hydrolase family 92 protein	859	669.954	-0.576759	0.117945	1.9595e-07	3.57357e-06
M431DRAFT_508899	A0A2T4A9S2_TRIHA	Uncharacterized protein	293	178.891	-1.07041	0.186383	7.34607e-10	2.67087e-08
M431DRAFT_508944	A0A2T4A9Y5_TRIHA	pyridoxal 5'-phosphate synthase (glutamine hydrolyzing) (EC 4.3.3.6)	309	1373.85	0.449085	0.157387	0.00119054	0.00633204
M431DRAFT_508954	A0A2T4AA22_TRIHA	isocitrate dehydrogenase (NAD(+)) (EC 1.1.1.41) (Isocitric dehydrogenase) (NAD(+)-specific ICDH)	378	5942.1	-0.287162	0.0931777	0.00109608	0.00592053
M431DRAFT_508956	A0A2T4AA08_TRIHA	Aminotransferase class I/classII domain-containing protein	440	405.214	0.544063	0.140532	2.22408e-05	0.000220087
M431DRAFT_508962	A0A2T4AA36_TRIHA	Enoyl reductase (ER) domain-containing protein	339	251.856	-1.66949	0.542291	8.88275e-05	0.000712373
M431DRAFT_508977	A0A2T4AA53_TRIHA	Uncharacterized protein	434	771.764	0.456897	0.0898624	1.08859e-07	2.147e-06
M431DRAFT_509041	A0A2T4AAA6_TRIHA	Alpha-galactosidase (EC 3.2.1.22) (Melibiase)	444	2022.52	-1.63036	0.174658	6.04782e-22	1.72061e-19
M431DRAFT_509082	A0A2T4AAJ0_TRIHA	DUF202 domain-containing protein	137	161.318	-0.363968	0.128556	0.00189238	0.00932667
M431DRAFT_509109	A0A2T4AAI9_TRIHA	AAA+ ATPase domain-containing protein	664	3835.3	-0.345754	0.112162	0.000944882	0.00523503
M431DRAFT_509116	A0A2T4AAU3_TRIHA	Uncharacterized protein	125	4058.05	-0.252741	0.0726551	0.000321171	0.00214491
M431DRAFT_509162	A0A2T4AAN1_TRIHA	Ketoreductase (KR) domain-containing protein	346	252.388	-0.533469	0.109212	2.34126e-07	4.18924e-06
M431DRAFT_509171	A0A2T4AAP7_TRIHA	NADH-ubiquinone oxidoreductase 12 kDa subunit, mitochondrial	126	3409.96	-0.134069	0.0392785	0.000572289	0.00344585
M431DRAFT_509198	A0A2T4AAV1_TRIHA	60S ribosomal protein L6	200	21581.3	0.398862	0.0865591	1.50037e-06	2.16129e-05
M431DRAFT_509199	A0A2T4AAT3_TRIHA	Clp R domain-containing protein	800	471.263	-1.81717	0.667521	0.000234318	0.00164702
M431DRAFT_509210	A0A2T4ABA1_TRIHA	TspO/MBR-related protein	191	2129.25	-1.58936	0.212435	5.7357e-15	5.93385e-13
M431DRAFT_509216	A0A2T4AAV5_TRIHA	Uncharacterized protein	413	1849.68	-1.23622	0.15458	8.79562e-17	1.33459e-14
M431DRAFT_509251	A0A2T4AAZ6_TRIHA	Conidiation-specific protein 8	69	5381.69	-1.88612	0.258202	1.51783e-14	1.43941e-12
M431DRAFT_509322	A0A2T4AB70_TRIHA	Probable vacuolar protein sorting-associated protein 16 homolog	827	2297	-0.199705	0.0436916	3.65068e-06	4.65748e-05
M431DRAFT_509340	A0A2T4AB89_TRIHA	Amidase domain-containing protein	581	25.3799	-1.7774	0.425888	1.59181e-06	2.27858e-05
M431DRAFT_509347	A0A2T4AB85_TRIHA	DNA repair protein Rhp26/Rad26	1156	271.062	-0.37108	0.125428	0.00114791	0.00613583
M431DRAFT_509355	A0A2T4AB96_TRIHA	JAB1/MPN/MOV34 metalloenzyme domain-containing protein	2372	2723.38	-0.406851	0.0783843	7.30536e-08	1.50335e-06
M431DRAFT_509365	A0A2T4ABE6_TRIHA	Uncharacterized protein	568	88.2199	1.10889	0.297321	1.36622e-05	0.000145826
M431DRAFT_509367	A0A2T4ABA6_TRIHA	Transferase family protein	516	871.689	1.01878	0.177782	9.16248e-10	3.21818e-08
M431DRAFT_509413	A0A2T4A7I6_TRIHA	Phosphatidylinositol-specific phospholipase C X domain-containing protein	599	247.085	0.864311	0.164407	1.61403e-08	3.94095e-07
M431DRAFT_509414	A0A2T4A7K0_TRIHA	QI74 protein	764	1816.97	-2.32097	0.422982	1.75673e-09	5.6956e-08
M431DRAFT_509443	A0A2T4A7P0_TRIHA	Uncharacterized protein	483	74.2279	1.14276	0.38866	0.000204196	0.00146887
M431DRAFT_509496	A0A2T4A7V0_TRIHA	RING-CH-type domain-containing protein	319	1648.72	-0.385855	0.109804	0.000160534	0.00119248
M431DRAFT_509507	A0A2T4A7W8_TRIHA	Uncharacterized protein	492	536.573	0.304205	0.0747378	2.58431e-05	0.000249656
M431DRAFT_509523	A0A2T4A7Z0_TRIHA	UbiA prenyltransferase	313	170.697	1.64839	0.390654	1.34608e-06	1.96629e-05
M431DRAFT_509526	A0A2T4A818_TRIHA	Cytochrome P450	558	1880.78	0.935362	0.283616	8.53835e-05	0.000691084
M431DRAFT_509536	A0A2T4A835_TRIHA	NAD(P)-binding protein	336	1745.81	-1.54665	0.233309	2.12033e-12	1.37099e-10
M431DRAFT_509576	A0A2T4A8A6_TRIHA	Cyanovirin-N domain-containing protein	101	11952.5	-0.448504	0.0695471	3.19198e-11	1.60021e-09
M431DRAFT_509581	A0A2T4A8B6_TRIHA	nitrilase (EC 3.5.5.1)	329	465.454	-0.708655	0.204992	6.74339e-05	0.000565094
M431DRAFT_509593	A0A2T4A8C1_TRIHA	Glycoside hydrolase family 18 protein	357	291.834	3.24694	0.301216	2.55067e-28	1.11641e-25
M431DRAFT_509603	A0A2T4A8D3_TRIHA	Microcystin LR degradation protein MlrC	510	464.603	0.578042	0.101054	2.29113e-09	7.20251e-08
M431DRAFT_509613	A0A2T4A8G5_TRIHA	Microbial-type PARG catalytic domain-containing protein	313	166.384	-0.739145	0.186801	9.24062e-06	0.000105793
M431DRAFT_509623	A0A2T4A8K9_TRIHA	Transaldolase	357	554.421	1.10842	0.14597	2.74327e-15	3.09093e-13
M431DRAFT_509707	A0A2T4A8N7_TRIHA	Maleylacetoacetate isomerase	225	170.889	0.700499	0.228333	0.000267469	0.00185824
M431DRAFT_509719	A0A2T4A8P4_TRIHA	Uncharacterized protein	75	590.515	-1.64822	0.324948	2.1401e-08	5.0844e-07
M431DRAFT_509859	A0A2T4A6A4_TRIHA	LCCL domain-containing protein	686	1737.32	-0.509716	0.136406	3.52194e-05	0.000327984
M431DRAFT_509873	A0A2T4A6A3_TRIHA	F-box domain-containing protein	256	39.9769	-2.64015	0.626826	1.16249e-06	1.71807e-05
M431DRAFT_509888	A0A2T4A6B8_TRIHA	AT hook domain-containing protein	146	781.879	0.298255	0.0998174	0.00144108	0.00742395
M431DRAFT_509910	A0A2T4A6C9_TRIHA	NAD+ kinase	592	1870.59	-0.263706	0.0701775	0.00010738	0.000843332
M431DRAFT_509948	A0A2T4A6R3_TRIHA	Uncharacterized protein	350	1091.62	-0.77618	0.177213	1.36221e-06	1.98488e-05
M431DRAFT_509956	A0A2T4A6H8_TRIHA	40S ribosomal protein S29	56	16754.5	0.369491	0.0688602	3.78798e-08	8.43584e-07
M431DRAFT_509960	A0A2T4A6P4_TRIHA	Large ribosomal subunit protein uL4 C-terminal domain-containing protein	353	16229	0.351674	0.0761352	1.77379e-06	2.50133e-05
M431DRAFT_509980	A0A2T4A6L8_TRIHA	Adenylosuccinate synthetase (AMPSase) (AdSS) (EC 6.3.4.4) (IMP--aspartate ligase)	407	1580.34	0.362391	0.0751691	6.19295e-07	9.87056e-06
M431DRAFT_510093	A0A2T4A6Y3_TRIHA	EIF3F/CSN6-like C-terminal domain-containing protein	255	1964.05	0.420335	0.08299	1.4234e-07	2.69355e-06
M431DRAFT_510099	A0A2T4A6Z2_TRIHA	Amidohydrolase 3 domain-containing protein	591	589.771	0.26236	0.0804538	0.000669433	0.00393296
M431DRAFT_510101	A0A2T4A6W7_TRIHA	Tyrosine specific protein phosphatases domain-containing protein	279	1160.65	0.563092	0.0674108	1.41295e-17	2.23324e-15
M431DRAFT_510130	A0A2T4A797_TRIHA	Uncharacterized protein	287	325.314	0.552377	0.171411	0.00024251	0.00169623
M431DRAFT_510134	A0A2T4A737_TRIHA	Wax synthase domain-containing protein	355	677.479	1.06178	0.154825	5.99827e-13	4.26067e-11
M431DRAFT_510202	A0A2T4A7A2_TRIHA	Phosphoglycerate kinase (EC 2.7.2.3)	417	11516.9	-0.253623	0.0841195	0.00154695	0.00786258
M431DRAFT_510206	A0A2T4A7C4_TRIHA	Fatty acid hydroxylase domain-containing protein	339	123.738	-2.19356	0.584969	7.57395e-06	8.87658e-05
M431DRAFT_510266	A0A2T4A4S0_TRIHA	Methylated-DNA--protein-cysteine methyltransferase (EC 2.1.1.63)	167	1035.01	-1.04532	0.239194	9.57554e-07	1.44331e-05
M431DRAFT_510289	A0A2T4A527_TRIHA	TauD/TfdA-like domain-containing protein	379	687.776	2.13785	0.298031	3.9895e-14	3.54692e-12
M431DRAFT_510302	A0A2T4A4V5_TRIHA	FAD dependent oxidoreductase domain-containing protein	449	1319.59	-1.47602	0.272956	3.71308e-09	1.08624e-07
M431DRAFT_510303	A0A2T4A4V3_TRIHA	Amine oxidase domain-containing protein	618	2086.58	-1.03045	0.207921	6.04969e-08	1.27021e-06
M431DRAFT_510309	A0A2T4A555_TRIHA	Fungal N-terminal domain-containing protein	374	404.141	0.67707	0.202603	0.000114868	0.000894725
M431DRAFT_510328	A0A2T4A4X6_TRIHA	Synaptobrevin homolog YKT6	233	930.429	-0.368775	0.0919334	2.2483e-05	0.000221712
M431DRAFT_510348	A0A2T4A4Z8_TRIHA	Uncharacterized protein	80	242.648	-0.678887	0.182331	2.69019e-05	0.000258132
M431DRAFT_510368	A0A2T4A554_TRIHA	Magnesium-dependent phosphatase-1	263	226.281	-0.308983	0.100692	0.00106277	0.00576744
M431DRAFT_510393	A0A2T4A559_TRIHA	Serine aminopeptidase S33 domain-containing protein	332	58.7134	-1.68576	0.586424	0.000169992	0.001251
M431DRAFT_510409	A0A2T4A581_TRIHA	RNA helicase (EC 3.6.4.13)	1195	719.409	-0.38255	0.1109	0.000206837	0.00148505
M431DRAFT_510410	A0A2T4A5A7_TRIHA	Stress response RCI peptide	154	2465.01	-0.669174	0.0936744	1.43379e-13	1.1572e-11
M431DRAFT_510457	A0A2T4A5D1_TRIHA	Glycoside hydrolase family 64 protein	447	3029.48	1.36737	0.50737	0.000310358	0.00209234
M431DRAFT_510477	A0A2T4A5F0_TRIHA	AB hydrolase-1 domain-containing protein	492	978.637	0.51142	0.0934397	1.19768e-08	3.08361e-07
M431DRAFT_510510	A0A2T4A5I9_TRIHA	ATP-dependent RNA helicase (EC 3.6.4.13)	806	577.815	0.293993	0.0986709	0.00151938	0.00775013
M431DRAFT_510519	A0A2T4A5K0_TRIHA	F-box domain-containing protein	494	782.202	-0.513356	0.150434	0.000132621	0.00101005
M431DRAFT_510542	A0A2T4A5S1_TRIHA	Wax synthase domain-containing protein	461	51.1189	1.08656	0.204627	1.02135e-08	2.66581e-07
M431DRAFT_510663	A0A2T4A369_TRIHA	Zn(2)-C6 fungal-type domain-containing protein	703	748.455	-0.755655	0.127527	3.91146e-10	1.49874e-08
M431DRAFT_510680	A0A2T4A3H5_TRIHA	Inositol polyphosphate-related phosphatase domain-containing protein	510	347.991	0.61016	0.132965	8.01058e-07	1.23524e-05
M431DRAFT_510819	A0A2T4A3M0_TRIHA	Histone H4	103	7578.63	-0.520596	0.0815993	3.92882e-11	1.92715e-09
M431DRAFT_510856	A0A2T4A3S0_TRIHA	SCP2 domain-containing protein	134	174.168	-0.485832	0.134445	7.37497e-05	0.000608168
M431DRAFT_510865	A0A2T4A3V1_TRIHA	AB hydrolase-1 domain-containing protein	292	1595.24	-0.466083	0.113573	1.1091e-05	0.000122658
M431DRAFT_510893	A0A2T4A3U1_TRIHA	AB hydrolase-1 domain-containing protein	839	360.176	-0.590159	0.162861	5.07519e-05	0.000449111
M431DRAFT_510905	A0A2T4A3W5_TRIHA	Major facilitator superfamily (MFS) profile domain-containing protein	379	90.1997	0.896384	0.232215	1.07679e-05	0.00011969
M431DRAFT_510934	A0A2T4A3Z9_TRIHA	Uncharacterized protein	414	309.123	-0.305612	0.102124	0.00138885	0.00719395
M431DRAFT_510945	A0A2T4A404_TRIHA	Alpha-1,3-glucosyltransferase (EC 2.4.1.-)	588	1355.68	0.304832	0.0712714	9.94959e-06	0.000112216
M431DRAFT_510951	A0A2T4A438_TRIHA	ER membrane protein complex subunit 3	259	1338.89	0.252082	0.0645919	6.05557e-05	0.000518919
M431DRAFT_510983	A0A2T4A437_TRIHA	D-isomer specific 2-hydroxyacid dehydrogenase NAD-binding domain-containing protein	334	597.567	0.343358	0.0857509	2.79454e-05	0.000267243
M431DRAFT_511074	A0A2T4A4F3_TRIHA	Putative phospholipase (EC 3.1.1.47)	594	644.603	-1.07266	0.175947	9.13771e-11	4.09398e-09
M431DRAFT_511099	A0A2T4A4I3_TRIHA	FAD/NAD(P)-binding domain-containing protein	427	247.483	-0.517916	0.135794	2.90028e-05	0.000276194
M431DRAFT_511110	A0A2T4A4K0_TRIHA	DUF4148 domain-containing protein	89	5224.15	0.737663	0.135324	6.5665e-09	1.79632e-07
M431DRAFT_511166	A0A2T4A1V9_TRIHA	SEC7 domain-containing protein	1399	1949.61	-0.382859	0.118769	0.000459641	0.00286929
M431DRAFT_511175	A0A2T4A1W0_TRIHA	Uncharacterized protein	68	10177.6	-0.267344	0.0802664	0.000514277	0.00315327
M431DRAFT_511179	A0A2T4A1X4_TRIHA	Serine aminopeptidase S33 domain-containing protein	294	576.113	-0.384759	0.098055	3.29246e-05	0.000309143
M431DRAFT_511193	A0A2T4A272_TRIHA	60S ribosomal protein L17	187	11817.2	0.332243	0.0848805	4.28742e-05	0.000388462
M431DRAFT_511218	A0A2T4A204_TRIHA	Uncharacterized protein	92	30.0566	1.05106	0.27931	1.45401e-05	0.000153779
M431DRAFT_511339	A0A2T4A2G2_TRIHA	Uncharacterized protein	209	25.3203	-0.969785	0.307341	0.000121904	0.000937978
M431DRAFT_511345	A0A2T4A2G4_TRIHA	Carbohydrate-binding module family 13 protein	156	732.361	-1.00472	0.152391	3.86613e-12	2.40419e-10
M431DRAFT_511426	A0A2T4A2R4_TRIHA	Cupin 2 conserved barrel domain-containing protein	238	81.6697	0.901883	0.231223	8.58407e-06	9.92751e-05
M431DRAFT_511509	A0A2T4A2X6_TRIHA	Transcription factor domain-containing protein	657	313.186	-0.442611	0.148781	0.000811247	0.00461138
M431DRAFT_511527	A0A2T4A342_TRIHA	Stress-response A/B barrel domain-containing protein	102	8443	-0.419089	0.0987062	7.15294e-06	8.46159e-05
M431DRAFT_511536	A0A2T4A3B6_TRIHA	DJ-1/PfpI domain-containing protein	236	311.772	-1.45468	0.195742	6.83572e-15	6.94558e-13
M431DRAFT_511548	A0A2T4A348_TRIHA	VOC domain-containing protein	362	41.7598	0.641773	0.248501	0.00133393	0.00696338
M431DRAFT_511558	A0A2T4A0Q6_TRIHA	Major facilitator superfamily (MFS) profile domain-containing protein	527	162.877	1.13656	0.214714	9.64405e-09	2.55826e-07
M431DRAFT_511565	A0A2T4A0U2_TRIHA	Major facilitator superfamily (MFS) profile domain-containing protein	517	463.547	-0.500238	0.17224	0.000805157	0.00458593
M431DRAFT_511570	A0A2T4A100_TRIHA	Mitochondrial outer membrane protein OM14 C-terminal domain-containing protein	132	382.034	-1.94195	0.20148	3.21107e-23	1.07476e-20
M431DRAFT_511574	A0A2T4A0R5_TRIHA	Extracellular membrane protein CFEM domain-containing protein	204	438.509	-1.39778	0.333753	1.5055e-06	2.16594e-05
M431DRAFT_511586	A0A2T4A0W0_TRIHA	Bacteriophage T5 Orf172 DNA-binding domain-containing protein	447	10683.8	-1.38036	0.12204	7.1528e-31	4.06994e-28
M431DRAFT_511661	A0A2T4A106_TRIHA	Major facilitator superfamily (MFS) profile domain-containing protein	520	954.485	0.778326	0.157299	9.2157e-08	1.8661e-06
M431DRAFT_511740	A0A2T4A180_TRIHA	Srp40 C-terminal domain-containing protein	412	704.332	0.324258	0.088362	0.00012137	0.000935132
M431DRAFT_511753	A0A2T4A1E6_TRIHA	Uncharacterized protein	104	150.596	-2.44392	0.339554	3.19482e-14	2.90857e-12
M431DRAFT_511766	A0A2T4A1L5_TRIHA	Nucleoside 2-deoxyribosyltransferase	158	476.859	-0.508301	0.147765	0.000129535	0.000989999
M431DRAFT_511784	A0A2T4A1E0_TRIHA	Uncharacterized protein	170	10.6843	-1.61743	0.623981	0.000426737	0.00270846
M431DRAFT_511830	A0A2T4A1K8_TRIHA	UPF0261 domain-containing protein	423	524.74	-0.252893	0.0805289	0.00103643	0.00563795
M431DRAFT_511839	A0A2T4A1Q2_TRIHA	4-trimethylaminobutyraldehyde dehydrogenase (EC 1.2.1.19) (EC 1.2.1.46) (EC 1.2.1.47) (Aldehyde dehydrogenase family 9 member A1) (Formaldehyde dehydrogenase) (Gamma-aminobutyraldehyde dehydrogenase)	508	196.576	-1.48844	0.287012	1.23795e-08	3.17294e-07
M431DRAFT_511848	A0A2T4A1N3_TRIHA	Uncharacterized protein	229	1619.74	0.531001	0.195773	0.00139468	0.00721756
M431DRAFT_511878	A0A2T3ZZR3_TRIHA	Ribosome biogenesis protein RLP24	214	1004.1	0.224327	0.0634413	0.000283272	0.00194781
M431DRAFT_511981	A0A2T4A035_TRIHA	Pentatricopeptide repeat domain-containing protein	712	1050.89	-0.251084	0.0742731	0.000444453	0.00279595
M431DRAFT_512006	A0A2T4A071_TRIHA	Calcipressin	251	3402.91	-0.715835	0.19252	2.49234e-05	0.000241591
M431DRAFT_512009	A0A2T4A063_TRIHA	F-box domain-containing protein	348	895.073	-0.369131	0.113469	0.000439097	0.00277145
M431DRAFT_512042	A0A2T4A0C9_TRIHA	Uncharacterized protein	180	280.535	1.65001	0.350792	1.40685e-07	2.66832e-06
M431DRAFT_512081	A0A2T4A0A9_TRIHA	O-acetylhomoserine (Thiol)-lyase	434	4787.81	0.255747	0.0714802	0.000217237	0.001548
M431DRAFT_512184	A0A2T4A0K5_TRIHA	Uncharacterized protein	85	141.315	1.34166	0.228669	3.29089e-10	1.29139e-08
M431DRAFT_512202	A0A2T4A0L9_TRIHA	Amino acid permease/ SLC12A domain-containing protein	106	72.211	-1.19844	0.220717	4.3863e-09	1.25733e-07
M431DRAFT_512213	A0A2T4A0M8_TRIHA	Glutamate decarboxylase (EC 4.1.1.15)	536	7598.9	-0.540235	0.170026	0.000286011	0.0019619
M431DRAFT_512225	A0A2T3ZYV2_TRIHA	Uncharacterized protein	246	577.51	-0.468314	0.127722	6.6081e-05	0.000557451
M431DRAFT_512244	A0A2T3ZYX2_TRIHA	Ras-related protein Rab-11B	212	8218.63	-0.290967	0.0566731	1.42488e-07	2.69355e-06
M431DRAFT_512275	A0A2T3ZZ04_TRIHA	Uncharacterized protein	117	839.204	-1.90139	0.290573	3.32866e-12	2.10446e-10
M431DRAFT_512303	A0A2T3ZZ88_TRIHA	Glucanase (EC 3.2.1.-)	471	68405.4	1.11711	0.145943	1.63644e-15	1.91986e-13
M431DRAFT_512318	A0A2T3ZZ59_TRIHA	USP domain-containing protein	2623	1452.65	-0.208117	0.0656818	0.00111138	0.00597519
M431DRAFT_512335	A0A2T3ZZ97_TRIHA	Uncharacterized protein	414	66.8499	-1.88394	0.564046	3.65178e-05	0.000338139
M431DRAFT_512376	A0A2T3ZZD4_TRIHA	Uncharacterized protein	414	570.296	0.539956	0.0932011	1.55704e-09	5.12115e-08
M431DRAFT_512398	A0A2T3ZZD9_TRIHA	Homoaconitase, mitochondrial (EC 4.2.1.36) (Homoaconitate hydratase)	798	761.91	0.379667	0.106758	0.000142778	0.00107461
M431DRAFT_512407	A0A2T3ZZG3_TRIHA	ferric-chelate reductase (NADPH) (EC 1.16.1.9)	628	972.901	-1.07267	0.178612	1.53976e-10	6.51112e-09
M431DRAFT_512408	A0A2T3ZZN5_TRIHA	Bacteriophage T5 Orf172 DNA-binding domain-containing protein	439	3257.96	-0.498067	0.102877	3.14021e-07	5.39813e-06
M431DRAFT_512426	A0A2T3ZZH8_TRIHA	D-arabinono-1,4-lactone oxidase (ALO) (EC 1.1.3.37) (L-galactono-gamma-lactone oxidase)	501	933.204	0.376388	0.10482	0.000127896	0.000978131
M431DRAFT_512446	A0A2T3ZZK6_TRIHA	HNH nuclease domain-containing protein	291	373.229	-1.35065	0.283116	1.1135e-07	2.17727e-06
M431DRAFT_512479	A0A2T3ZZV5_TRIHA	BZIP domain-containing protein	259	66.2764	-1.22447	0.349546	2.82767e-05	0.000269957
M431DRAFT_512486	A0A2T3ZZP7_TRIHA	Hydantoinase B/oxoprolinase domain-containing protein	1281	99.0974	1.02571	0.222632	3.51405e-07	5.95975e-06
M431DRAFT_512504	A0A2T3ZY10_TRIHA	aspartate-semialdehyde dehydrogenase (EC 1.2.1.11)	362	940.809	0.560299	0.0865808	2.02239e-11	1.07546e-09
M431DRAFT_512534	A0A2T3ZY59_TRIHA	Glycoside hydrolase family 16 protein	283	4021.85	-0.646299	0.159268	1.08649e-05	0.000120627
M431DRAFT_512547	A0A2T3ZY92_TRIHA	AB hydrolase-1 domain-containing protein	281	904.122	-0.725413	0.228744	0.000173504	0.00127221
M431DRAFT_512569	A0A2T3ZYA0_TRIHA	Alpha-acetolactate decarboxylase (EC 4.1.1.5)	238	2349.28	-0.316527	0.0571194	1.39097e-08	3.47133e-07
M431DRAFT_512625	A0A2T3ZYH9_TRIHA	Ricin B lectin domain-containing protein	167	1627.29	-0.892459	0.125476	1.1926e-13	9.90638e-12
M431DRAFT_512626	A0A2T3ZYH5_TRIHA	Alpha-acetolactate decarboxylase (EC 4.1.1.5)	239	1001.19	-0.999447	0.126371	2.25316e-16	3.16555e-14
M431DRAFT_512628	A0A2T3ZYH1_TRIHA	Uncharacterized protein	561	3445.89	-1.32754	0.168097	2.03507e-16	2.89489e-14
M431DRAFT_512656	A0A2T3ZYK3_TRIHA	F-box domain-containing protein	356	160.332	-0.411755	0.146464	0.00154629	0.00786258
M431DRAFT_512671	A0A2T3ZYL8_TRIHA	Uncharacterized protein	155	789.015	-0.322794	0.10329	0.000828165	0.0046795
M431DRAFT_512713	A0A2T3ZYT5_TRIHA	Metallo-beta-lactamase domain-containing protein	363	58.021	-1.43626	0.441761	5.60907e-05	0.00048689
M431DRAFT_512858	A0A2T3ZX59_TRIHA	Enoyl-CoA hydratase	286	310.852	-1.12552	0.213327	1.02958e-08	2.67504e-07
M431DRAFT_512860	A0A2T3ZX73_TRIHA	GMC oxidoreductase	594	63.525	-1.38992	0.475072	0.000167749	0.0012404
M431DRAFT_512900	A0A2T3ZXC4_TRIHA	Ribosomal protein L34e	116	16652.9	0.355329	0.070886	2.43642e-07	4.33904e-06
M431DRAFT_512970	A0A2T3ZWN8_TRIHA	Kynurenine 3-monooxygenase (EC 1.14.13.9) (Biosynthesis of nicotinic acid protein 4) (Kynurenine 3-hydroxylase)	504	1454.4	-0.368289	0.0848083	5.62459e-06	6.86043e-05
M431DRAFT_513047	A0A2T3ZWV3_TRIHA	Uncharacterized protein	133	3576.79	-0.881817	0.187953	2.45778e-07	4.35663e-06
M431DRAFT_513097	A0A2T3ZX44_TRIHA	RanBD1 domain-containing protein	201	1845.75	-0.40167	0.0976507	1.35982e-05	0.000145699
M431DRAFT_513120	A0A2T3ZW81_TRIHA	Uncharacterized protein	266	1105.72	-0.709278	0.119848	4.50143e-10	1.70754e-08
M431DRAFT_513214	A0A2T3ZWJ7_TRIHA	Ribosomal protein S9	143	17883.7	0.372612	0.083897	3.54398e-06	4.53151e-05
M431DRAFT_513295	A0A2T3ZW14_TRIHA	Heterokaryon incompatibility domain-containing protein	762	59.9177	0.526417	0.177908	0.000652641	0.00384622
M431DRAFT_513324	A0A2T3ZW60_TRIHA	Alanyl-transfer RNA synthetases family profile domain-containing protein	281	1820.79	0.790577	0.150252	1.72746e-08	4.16928e-07
M431DRAFT_513351	A0A2T3ZVG7_TRIHA	O-methyltransferase domain-containing protein	517	665.031	0.440275	0.112259	2.66479e-05	0.000255909
M431DRAFT_513372	A0A2T3ZVK6_TRIHA	pyridoxal 5'-phosphate synthase (EC 1.4.3.5)	168	190.168	0.859806	0.11389	5.25058e-15	5.4818e-13
M431DRAFT_513423	A0A2T3ZVQ7_TRIHA	40S ribosomal protein S3	263	8241.19	0.495647	0.111199	2.04894e-06	2.80589e-05
M431DRAFT_513432	A0A2T3ZVU6_TRIHA	Fe2OG dioxygenase domain-containing protein	303	150.509	-1.11931	0.230953	9.01773e-08	1.82927e-06
M431DRAFT_513442	A0A2T3ZUZ7_TRIHA	Uncharacterized protein	323	392.778	-1.02347	0.177651	7.19396e-10	2.62395e-08
M431DRAFT_513488	A0A2T3ZV72_TRIHA	Zn(2)-C6 fungal-type domain-containing protein	536	610.032	-0.656881	0.255859	0.00125888	0.00664785
M431DRAFT_513493	A0A2T3ZV96_TRIHA	Peptidase M20 dimerisation domain-containing protein	584	79.9742	-1.30049	0.18706	2.86897e-13	2.17659e-11
M431DRAFT_513495	A0A2T3ZV83_TRIHA	Enoyl reductase (ER) domain-containing protein	371	349.81	-0.399597	0.114823	0.000169172	0.00124769
[truncated: 864 more rows]

## Sheet: Table S1-4
Table S1-4: DEGs identified in T. harzianum during interaction with L. bicolor during DC (six days).
[truncated: 542 more rows]

[truncated: 4 more sheets: Table S1-5, Table S1-6, Table S1-7, Table S1-8]
